# Supplementary material for: Estimating Potential Infection Transmission Routes in Hospital Wards Using Wearable Proximity Sensors
Source: PLoS One. 2013 Sep 11;8(9):e73970. doi: 10.1371/journal.pone.0073970 (PMC3770639; doi:10.1371/journal.pone.0073970)
Supplement: File S1 — Dataset S1. Time-resolved contact network for day 1, in gexf format. Each node corresponds to one RFID tag and has an attribute “role” that indicates the role of the individual wearing the tag: patient (PAT), medical doctor (MED), paramedical staff (NUR) or administrative staff (ADM). Each edge has 3 attributes: “Ncontacts”, the number of contact events between the corresponding RFID tags; “cumulativeduration”, the total duration of these contacts, and “list_contacts”, the explicit list of time intervals during which the individuals were in contact. Dataset S2. Time-resolved contact network for day 2, in gexf format. Each node corresponds to one RFID tag and has an attribute “role” that indicates the role of the individual wearing the tag: patient (PAT), medical doctor (MED), paramedical staff (NUR) or administrative staff (ADM). Each edge has 3 attributes: “Ncontacts”, the number of contact events between the corresponding RFID tags; “cumulativeduration”, the total duration of these contacts, and “list_contacts”, the explicit list of time intervals during which the individuals were in contact. Dataset S3. Time-resolved contact network for day 3, in gexf format. Each node corresponds to one RFID tag and has an attribute “role” that indicates the role of the individual wearing the tag: patient (PAT), medical doctor (MED), paramedical staff (NUR) or administrative staff (ADM). Each edge has 3 attributes: “Ncontacts”, the number of contact events between the corresponding RFID tags; “cumulativeduration”, the total duration of these contacts, and “list_contacts”, the explicit list of time intervals during which the individuals were in contact. Dataset S4. Time-resolved contact network for day 4, in gexf format. Each node corresponds to one RFID tag and has an attribute “role” that indicates the role of the individual wearing the tag: patient (PAT), medical doctor (MED), paramedical staff (NUR) or administrative staff (ADM). Each edge has 3 attributes: “Ncontacts”, the n [file pone.0073970.s001.zip › S5 - network_w_list_contacts_day5.gexf]

<?xml version="1.0" encoding="utf-8"?><gexf version="1.1" xmlns="http://www.gexf.net/1.1draft" xmlns:viz="http://www.gexf.net/1.1draft/viz" xmlns:xsi="http://www.w3.org/2001/XMLSchema-instance" xsi:schemaLocation="http://www.w3.org/2001/XMLSchema-instance">
  <graph defaultedgetype="undirected" mode="static">
    <attributes class="edge" mode="static">
      <attribute id="1" title="Ncontacts" type="integer" />
      <attribute id="2" title="list_contacts" type="string" />
      <attribute id="3" title="cumulativeduration" type="integer" />
    </attributes>
    <attributes class="node" mode="static">
      <attribute id="0" title="role" type="string" />
    </attributes>
    <nodes>
      <node id="1152" label="1152">
        <attvalues>
          <attvalue for="0" value="MED" />
        </attvalues>
      </node>
      <node id="1157" label="1157">
        <attvalues>
          <attvalue for="0" value="MED" />
        </attvalues>
      </node>
      <node id="1671" label="1671">
        <attvalues>
          <attvalue for="0" value="ADM" />
        </attvalues>
      </node>
      <node id="1416" label="1416">
        <attvalues>
          <attvalue for="0" value="PAT" />
        </attvalues>
      </node>
      <node id="1547" label="1547">
        <attvalues>
          <attvalue for="0" value="PAT" />
        </attvalues>
      </node>
      <node id="1295" label="1295">
        <attvalues>
          <attvalue for="0" value="NUR" />
        </attvalues>
      </node>
      <node id="1168" label="1168">
        <attvalues>
          <attvalue for="0" value="MED" />
        </attvalues>
      </node>
      <node id="1373" label="1373">
        <attvalues>
          <attvalue for="0" value="PAT" />
        </attvalues>
      </node>
      <node id="1307" label="1307">
        <attvalues>
          <attvalue for="0" value="PAT" />
        </attvalues>
      </node>
      <node id="1181" label="1181">
        <attvalues>
          <attvalue for="0" value="NUR" />
        </attvalues>
      </node>
      <node id="1701" label="1701">
        <attvalues>
          <attvalue for="0" value="PAT" />
        </attvalues>
      </node>
      <node id="1190" label="1190">
        <attvalues>
          <attvalue for="0" value="NUR" />
        </attvalues>
      </node>
      <node id="1196" label="1196">
        <attvalues>
          <attvalue for="0" value="NUR" />
        </attvalues>
      </node>
      <node id="1245" label="1245">
        <attvalues>
          <attvalue for="0" value="NUR" />
        </attvalues>
      </node>
      <node id="1460" label="1460">
        <attvalues>
          <attvalue for="0" value="PAT" />
        </attvalues>
      </node>
      <node id="1205" label="1205">
        <attvalues>
          <attvalue for="0" value="NUR" />
        </attvalues>
      </node>
      <node id="1209" label="1209">
        <attvalues>
          <attvalue for="0" value="ADM" />
        </attvalues>
      </node>
      <node id="1210" label="1210">
        <attvalues>
          <attvalue for="0" value="NUR" />
        </attvalues>
      </node>
      <node id="1469" label="1469">
        <attvalues>
          <attvalue for="0" value="PAT" />
        </attvalues>
      </node>
      <node id="1352" label="1352">
        <attvalues>
          <attvalue for="0" value="PAT" />
        </attvalues>
      </node>
      <node id="1098" label="1098">
        <attvalues>
          <attvalue for="0" value="ADM" />
        </attvalues>
      </node>
      <node id="1485" label="1485">
        <attvalues>
          <attvalue for="0" value="NUR" />
        </attvalues>
      </node>
      <node id="1232" label="1232">
        <attvalues>
          <attvalue for="0" value="ADM" />
        </attvalues>
      </node>
      <node id="1144" label="1144">
        <attvalues>
          <attvalue for="0" value="MED" />
        </attvalues>
      </node>
      <node id="1362" label="1362">
        <attvalues>
          <attvalue for="0" value="PAT" />
        </attvalues>
      </node>
      <node id="1108" label="1108">
        <attvalues>
          <attvalue for="0" value="NUR" />
        </attvalues>
      </node>
      <node id="1365" label="1365">
        <attvalues>
          <attvalue for="0" value="PAT" />
        </attvalues>
      </node>
      <node id="1114" label="1114">
        <attvalues>
          <attvalue for="0" value="NUR" />
        </attvalues>
      </node>
      <node id="1115" label="1115">
        <attvalues>
          <attvalue for="0" value="NUR" />
        </attvalues>
      </node>
      <node id="1629" label="1629">
        <attvalues>
          <attvalue for="0" value="NUR" />
        </attvalues>
      </node>
      <node id="1378" label="1378">
        <attvalues>
          <attvalue for="0" value="PAT" />
        </attvalues>
      </node>
      <node id="1702" label="1702">
        <attvalues>
          <attvalue for="0" value="PAT" />
        </attvalues>
      </node>
      <node id="1383" label="1383">
        <attvalues>
          <attvalue for="0" value="PAT" />
        </attvalues>
      </node>
      <node id="1148" label="1148">
        <attvalues>
          <attvalue for="0" value="MED" />
        </attvalues>
      </node>
      <node id="1130" label="1130">
        <attvalues>
          <attvalue for="0" value="MED" />
        </attvalues>
      </node>
      <node id="1260" label="1260">
        <attvalues>
          <attvalue for="0" value="MED" />
        </attvalues>
      </node>
      <node id="1391" label="1391">
        <attvalues>
          <attvalue for="0" value="PAT" />
        </attvalues>
      </node>
      <node id="1525" label="1525">
        <attvalues>
          <attvalue for="0" value="ADM" />
        </attvalues>
      </node>
      <node id="1142" label="1142">
        <attvalues>
          <attvalue for="0" value="NUR" />
        </attvalues>
      </node>
      <node id="1769" label="1769">
        <attvalues>
          <attvalue for="0" value="PAT" />
        </attvalues>
      </node>
      <node id="1784" label="1784">
        <attvalues>
          <attvalue for="0" value="PAT" />
        </attvalues>
      </node>
      <node id="1401" label="1401">
        <attvalues>
          <attvalue for="0" value="PAT" />
        </attvalues>
      </node>
      <node id="1658" label="1658">
        <attvalues>
          <attvalue for="0" value="ADM" />
        </attvalues>
      </node>
      <node id="1535" label="1535">
        <attvalues>
          <attvalue for="0" value="ADM" />
        </attvalues>
      </node>
      <node id="1660" label="1660">
        <attvalues>
          <attvalue for="0" value="MED" />
        </attvalues>
      </node>
      <node id="1149" label="1149">
        <attvalues>
          <attvalue for="0" value="NUR" />
        </attvalues>
      </node>
      <node id="1109" label="1109">
        <attvalues>
          <attvalue for="0" value="NUR" />
        </attvalues>
      </node>
    </nodes>
    <edges>
      <edge id="0" source="1152" target="1157">
        <attvalues>
          <attvalue for="1" value="12" />
          <attvalue for="2" value="[(331980, 332000), (332020, 332160), (332180, 332200), (332220, 332340), (332480, 332560), (332640, 332660), (332680, 332740), (332760, 332780), (332820, 332840), (332900, 332940), (333780, 333800), (333980, 334000)]" />
          <attvalue for="3" value="580" />
        </attvalues>
      </edge>
      <edge id="1" source="1152" target="1196">
        <attvalues>
          <attvalue for="1" value="1" />
          <attvalue for="2" value="[(333960, 334000)]" />
          <attvalue for="3" value="40" />
        </attvalues>
      </edge>
      <edge id="2" source="1152" target="1205">
        <attvalues>
          <attvalue for="1" value="1" />
          <attvalue for="2" value="[(335440, 335460)]" />
          <attvalue for="3" value="20" />
        </attvalues>
      </edge>
      <edge id="3" source="1152" target="1144">
        <attvalues>
          <attvalue for="1" value="4" />
          <attvalue for="2" value="[(335180, 335300), (335420, 335500), (335520, 335600), (335640, 335760)]" />
          <attvalue for="3" value="400" />
        </attvalues>
      </edge>
      <edge id="4" source="1152" target="1209">
        <attvalues>
          <attvalue for="1" value="6" />
          <attvalue for="2" value="[(331780, 331800), (332060, 332120), (332240, 332260), (332280, 332320), (332460, 332520), (332560, 332600)]" />
          <attvalue for="3" value="240" />
        </attvalues>
      </edge>
      <edge id="5" source="1152" target="1114">
        <attvalues>
          <attvalue for="1" value="5" />
          <attvalue for="2" value="[(333880, 333920), (333940, 334000), (335260, 335280), (335320, 335360), (335400, 335440)]" />
          <attvalue for="3" value="200" />
        </attvalues>
      </edge>
      <edge id="6" source="1152" target="1149">
        <attvalues>
          <attvalue for="1" value="3" />
          <attvalue for="2" value="[(331780, 331800), (333920, 334020), (335480, 335500)]" />
          <attvalue for="3" value="140" />
        </attvalues>
      </edge>
      <edge id="7" source="1157" target="1671">
        <attvalues>
          <attvalue for="1" value="3" />
          <attvalue for="2" value="[(338160, 338200), (338220, 338320), (338360, 338380)]" />
          <attvalue for="3" value="160" />
        </attvalues>
      </edge>
      <edge id="8" source="1157" target="1295">
        <attvalues>
          <attvalue for="1" value="12" />
          <attvalue for="2" value="[(330600, 330620), (330660, 330700), (334100, 334120), (334600, 334640), (340400, 340440), (341780, 341800), (342820, 342860), (343080, 343120), (343180, 343220), (343320, 343440), (344260, 344280), (344440, 344480)]" />
          <attvalue for="3" value="480" />
        </attvalues>
      </edge>
      <edge id="9" source="1157" target="1181">
        <attvalues>
          <attvalue for="1" value="3" />
          <attvalue for="2" value="[(330300, 330320), (338160, 338280), (338300, 338400)]" />
          <attvalue for="3" value="240" />
        </attvalues>
      </edge>
      <edge id="10" source="1157" target="1701">
        <attvalues>
          <attvalue for="1" value="2" />
          <attvalue for="2" value="[(339160, 339180), (339240, 339380)]" />
          <attvalue for="3" value="160" />
        </attvalues>
      </edge>
      <edge id="11" source="1157" target="1190">
        <attvalues>
          <attvalue for="1" value="3" />
          <attvalue for="2" value="[(338200, 338220), (343120, 343140), (344920, 344940)]" />
          <attvalue for="3" value="60" />
        </attvalues>
      </edge>
      <edge id="12" source="1157" target="1196">
        <attvalues>
          <attvalue for="1" value="4" />
          <attvalue for="2" value="[(339440, 339460), (342700, 342740), (342800, 342860), (344260, 344280)]" />
          <attvalue for="3" value="140" />
        </attvalues>
      </edge>
      <edge id="13" source="1157" target="1629">
        <attvalues>
          <attvalue for="1" value="20" />
          <attvalue for="2" value="[(330560, 330700), (330740, 330780), (334000, 334040), (334100, 334140), (334600, 334640), (338480, 338500), (340300, 340340), (340400, 340440), (341760, 341800), (342700, 342800), (342840, 342860), (342980, 343000), (343020, 343060), (344260, 344280), (344340, 344440), (344460, 344480), (344780, 344900), (344980, 345000), (345040, 345060), (346100, 346120)]" />
          <attvalue for="3" value="940" />
        </attvalues>
      </edge>
      <edge id="14" source="1157" target="1205">
        <attvalues>
          <attvalue for="1" value="9" />
          <attvalue for="2" value="[(330440, 330460), (330580, 330600), (330740, 330780), (334700, 334720), (334760, 334840), (338720, 338760), (342700, 342740), (345340, 345380), (345440, 345460)]" />
          <attvalue for="3" value="320" />
        </attvalues>
      </edge>
      <edge id="15" source="1157" target="1209">
        <attvalues>
          <attvalue for="1" value="1" />
          <attvalue for="2" value="[(338040, 338120)]" />
          <attvalue for="3" value="80" />
        </attvalues>
      </edge>
      <edge id="16" source="1157" target="1210">
        <attvalues>
          <attvalue for="1" value="4" />
          <attvalue for="2" value="[(335220, 335240), (343180, 343200), (343700, 343720), (344920, 344940)]" />
          <attvalue for="3" value="80" />
        </attvalues>
      </edge>
      <edge id="17" source="1157" target="1352">
        <attvalues>
          <attvalue for="1" value="2" />
          <attvalue for="2" value="[(337720, 337820), (345060, 345080)]" />
          <attvalue for="3" value="120" />
        </attvalues>
      </edge>
      <edge id="18" source="1157" target="1098">
        <attvalues>
          <attvalue for="1" value="5" />
          <attvalue for="2" value="[(338160, 338180), (338280, 338300), (343560, 343580), (345320, 345340), (345460, 345480)]" />
          <attvalue for="3" value="100" />
        </attvalues>
      </edge>
      <edge id="19" source="1157" target="1784">
        <attvalues>
          <attvalue for="1" value="5" />
          <attvalue for="2" value="[(330700, 330740), (334760, 334780), (334820, 334840), (334900, 334920), (335000, 335060)]" />
          <attvalue for="3" value="160" />
        </attvalues>
      </edge>
      <edge id="20" source="1157" target="1108">
        <attvalues>
          <attvalue for="1" value="1" />
          <attvalue for="2" value="[(335280, 335300)]" />
          <attvalue for="3" value="20" />
        </attvalues>
      </edge>
      <edge id="21" source="1157" target="1109">
        <attvalues>
          <attvalue for="1" value="1" />
          <attvalue for="2" value="[(334500, 334520)]" />
          <attvalue for="3" value="20" />
        </attvalues>
      </edge>
      <edge id="22" source="1157" target="1114">
        <attvalues>
          <attvalue for="1" value="4" />
          <attvalue for="2" value="[(334080, 334120), (334520, 334540), (339460, 339480), (340320, 340340)]" />
          <attvalue for="3" value="100" />
        </attvalues>
      </edge>
      <edge id="23" source="1157" target="1115">
        <attvalues>
          <attvalue for="1" value="5" />
          <attvalue for="2" value="[(335880, 335900), (336240, 336260), (338440, 338460), (339440, 339480), (339540, 339560)]" />
          <attvalue for="3" value="120" />
        </attvalues>
      </edge>
      <edge id="24" source="1157" target="1373">
        <attvalues>
          <attvalue for="1" value="1" />
          <attvalue for="2" value="[(335880, 336020)]" />
          <attvalue for="3" value="140" />
        </attvalues>
      </edge>
      <edge id="25" source="1157" target="1378">
        <attvalues>
          <attvalue for="1" value="2" />
          <attvalue for="2" value="[(340680, 340700), (340720, 340940)]" />
          <attvalue for="3" value="240" />
        </attvalues>
      </edge>
      <edge id="26" source="1157" target="1702">
        <attvalues>
          <attvalue for="1" value="3" />
          <attvalue for="2" value="[(340380, 340400), (343100, 343120), (344620, 344740)]" />
          <attvalue for="3" value="160" />
        </attvalues>
      </edge>
      <edge id="27" source="1157" target="1130">
        <attvalues>
          <attvalue for="1" value="9" />
          <attvalue for="2" value="[(330180, 330200), (333880, 333940), (337200, 337220), (337320, 337400), (337440, 337500), (337580, 337680), (339860, 339880), (339960, 339980), (341040, 341080)]" />
          <attvalue for="3" value="420" />
        </attvalues>
      </edge>
      <edge id="28" source="1157" target="1260">
        <attvalues>
          <attvalue for="1" value="22" />
          <attvalue for="2" value="[(331200, 331320), (333880, 333960), (335260, 335280), (336200, 336220), (336260, 336300), (337020, 337120), (337140, 337200), (337220, 337240), (337260, 337300), (337380, 337400), (337440, 337500), (337600, 337640), (337660, 337700), (338480, 338500), (338780, 338840), (338880, 338920), (338940, 338960), (339000, 339040), (339820, 339860), (340380, 340440), (343080, 343100), (346200, 346400)]" />
          <attvalue for="3" value="1160" />
        </attvalues>
      </edge>
      <edge id="29" source="1157" target="1391">
        <attvalues>
          <attvalue for="1" value="2" />
          <attvalue for="2" value="[(338280, 338320), (338340, 338400)]" />
          <attvalue for="3" value="100" />
        </attvalues>
      </edge>
      <edge id="30" source="1157" target="1144">
        <attvalues>
          <attvalue for="1" value="11" />
          <attvalue for="2" value="[(336120, 336140), (336500, 336520), (340240, 340260), (342100, 342120), (342720, 342820), (342860, 342880), (346120, 346160), (346180, 346240), (346260, 346280), (346300, 346420), (346440, 346520)]" />
          <attvalue for="3" value="520" />
        </attvalues>
      </edge>
      <edge id="31" source="1157" target="1660">
        <attvalues>
          <attvalue for="1" value="17" />
          <attvalue for="2" value="[(333820, 333840), (336420, 336440), (336480, 336580), (337080, 337100), (337120, 337180), (337280, 337300), (337400, 337680), (340200, 340220), (340240, 340280), (342260, 342280), (342300, 342320), (343060, 343100), (344580, 344600), (345440, 345480), (346580, 346600), (346640, 346660), (346680, 346700)]" />
          <attvalue for="3" value="780" />
        </attvalues>
      </edge>
      <edge id="32" source="1157" target="1149">
        <attvalues>
          <attvalue for="1" value="6" />
          <attvalue for="2" value="[(333980, 334000), (334060, 334080), (338980, 339000), (342740, 342820), (342840, 342860), (343700, 343720)]" />
          <attvalue for="3" value="180" />
        </attvalues>
      </edge>
      <edge id="33" source="1671" target="1190">
        <attvalues>
          <attvalue for="1" value="2" />
          <attvalue for="2" value="[(336360, 336380), (338200, 338220)]" />
          <attvalue for="3" value="40" />
        </attvalues>
      </edge>
      <edge id="34" source="1671" target="1098">
        <attvalues>
          <attvalue for="1" value="70" />
          <attvalue for="2" value="[(330600, 330660), (330920, 330940), (330980, 331000), (331100, 331120), (331220, 331260), (331280, 331320), (331360, 331440), (331460, 331640), (331660, 331840), (331860, 331880), (332200, 332320), (332380, 332420), (332500, 332520), (332540, 332580), (332600, 332980), (333320, 333360), (333560, 333580), (333600, 333680), (333740, 333780), (334100, 334160), (334180, 334220), (334380, 334420), (334560, 334580), (334620, 334640), (334660, 334680), (334820, 334940), (335020, 335040), (335800, 335840), (335860, 335900), (335920, 335960), (335980, 336060), (336100, 336140), (336180, 336240), (336340, 336360), (336820, 336860), (336880, 336960), (337120, 337160), (337640, 337660), (337940, 337980), (338100, 338120), (338180, 338200), (338260, 338280), (338500, 338520), (338700, 338800), (339020, 339040), (339060, 339300), (339400, 339440), (339460, 339480), (339860, 339920), (340520, 340780), (340800, 340820), (340840, 340920), (340980, 341060), (341120, 341140), (341180, 341320), (341360, 341440), (341480, 341800), (341820, 341860), (342660, 342680), (342700, 342760), (342780, 342840), (342860, 342900), (342960, 342980), (343040, 343120), (343140, 343180), (343240, 343260), (343280, 343300), (343440, 343460), (343480, 343500), (343540, 343560)]" />
          <attvalue for="3" value="4340" />
        </attvalues>
      </edge>
      <edge id="35" source="1671" target="1629">
        <attvalues>
          <attvalue for="1" value="1" />
          <attvalue for="2" value="[(339820, 339840)]" />
          <attvalue for="3" value="20" />
        </attvalues>
      </edge>
      <edge id="36" source="1671" target="1181">
        <attvalues>
          <attvalue for="1" value="19" />
          <attvalue for="2" value="[(330600, 330620), (331360, 331380), (332200, 332240), (336040, 336080), (336200, 336220), (336280, 336300), (336500, 336520), (336560, 336580), (336600, 336680), (336700, 336740), (338480, 338500), (338700, 338740), (338980, 339020), (339160, 339180), (339300, 339320), (339340, 339360), (339380, 339400), (339640, 339660), (339840, 339880)]" />
          <attvalue for="3" value="560" />
        </attvalues>
      </edge>
      <edge id="37" source="1671" target="1391">
        <attvalues>
          <attvalue for="1" value="6" />
          <attvalue for="2" value="[(338160, 338180), (338220, 338260), (338400, 338420), (338460, 338520), (338900, 338960), (339000, 339320)]" />
          <attvalue for="3" value="520" />
        </attvalues>
      </edge>
      <edge id="38" source="1671" target="1144">
        <attvalues>
          <attvalue for="1" value="1" />
          <attvalue for="2" value="[(336180, 336220)]" />
          <attvalue for="3" value="40" />
        </attvalues>
      </edge>
      <edge id="39" source="1671" target="1114">
        <attvalues>
          <attvalue for="1" value="1" />
          <attvalue for="2" value="[(336420, 336440)]" />
          <attvalue for="3" value="20" />
        </attvalues>
      </edge>
      <edge id="40" source="1671" target="1295">
        <attvalues>
          <attvalue for="1" value="1" />
          <attvalue for="2" value="[(339820, 339860)]" />
          <attvalue for="3" value="40" />
        </attvalues>
      </edge>
      <edge id="41" source="1671" target="1149">
        <attvalues>
          <attvalue for="1" value="1" />
          <attvalue for="2" value="[(339820, 339860)]" />
          <attvalue for="3" value="40" />
        </attvalues>
      </edge>
      <edge id="42" source="1416" target="1190">
        <attvalues>
          <attvalue for="1" value="1" />
          <attvalue for="2" value="[(325940, 325960)]" />
          <attvalue for="3" value="20" />
        </attvalues>
      </edge>
      <edge id="43" source="1416" target="1485">
        <attvalues>
          <attvalue for="1" value="2" />
          <attvalue for="2" value="[(299600, 299620), (307140, 307180)]" />
          <attvalue for="3" value="60" />
        </attvalues>
      </edge>
      <edge id="44" source="1416" target="1109">
        <attvalues>
          <attvalue for="1" value="1" />
          <attvalue for="2" value="[(326040, 326060)]" />
          <attvalue for="3" value="20" />
        </attvalues>
      </edge>
      <edge id="45" source="1416" target="1114">
        <attvalues>
          <attvalue for="1" value="1" />
          <attvalue for="2" value="[(343200, 343220)]" />
          <attvalue for="3" value="20" />
        </attvalues>
      </edge>
      <edge id="46" source="1416" target="1115">
        <attvalues>
          <attvalue for="1" value="1" />
          <attvalue for="2" value="[(338040, 338060)]" />
          <attvalue for="3" value="20" />
        </attvalues>
      </edge>
      <edge id="47" source="1416" target="1149">
        <attvalues>
          <attvalue for="1" value="2" />
          <attvalue for="2" value="[(335280, 335300), (339200, 339220)]" />
          <attvalue for="3" value="40" />
        </attvalues>
      </edge>
      <edge id="48" source="1547" target="1190">
        <attvalues>
          <attvalue for="1" value="2" />
          <attvalue for="2" value="[(343480, 343520), (343560, 343600)]" />
          <attvalue for="3" value="80" />
        </attvalues>
      </edge>
      <edge id="49" source="1547" target="1130">
        <attvalues>
          <attvalue for="1" value="9" />
          <attvalue for="2" value="[(335540, 335580), (335600, 335620), (335800, 335820), (335840, 335860), (335940, 335960), (336020, 336040), (336220, 336240), (336280, 336320), (336340, 336360)]" />
          <attvalue for="3" value="220" />
        </attvalues>
      </edge>
      <edge id="50" source="1547" target="1485">
        <attvalues>
          <attvalue for="1" value="2" />
          <attvalue for="2" value="[(312100, 312120), (312440, 312480)]" />
          <attvalue for="3" value="60" />
        </attvalues>
      </edge>
      <edge id="51" source="1547" target="1295">
        <attvalues>
          <attvalue for="1" value="15" />
          <attvalue for="2" value="[(330320, 330340), (330360, 330460), (330480, 330560), (330580, 330600), (330720, 330780), (330800, 331020), (331120, 331140), (331200, 331280), (331300, 331400), (331440, 331460), (331480, 331540), (331560, 331580), (331600, 331700), (341160, 341180), (341240, 341280)]" />
          <attvalue for="3" value="960" />
        </attvalues>
      </edge>
      <edge id="52" source="1547" target="1658">
        <attvalues>
          <attvalue for="1" value="2" />
          <attvalue for="2" value="[(331780, 331800), (338820, 338840)]" />
          <attvalue for="3" value="40" />
        </attvalues>
      </edge>
      <edge id="53" source="1547" target="1115">
        <attvalues>
          <attvalue for="1" value="15" />
          <attvalue for="2" value="[(332920, 332940), (332960, 333000), (333040, 333140), (333160, 333240), (333260, 333640), (333660, 333740), (333760, 333780), (333800, 333900), (333980, 334080), (334120, 334280), (334420, 334440), (336720, 336760), (336780, 336840), (343340, 343360), (343380, 343400)]" />
          <attvalue for="3" value="1240" />
        </attvalues>
      </edge>
      <edge id="54" source="1547" target="1210">
        <attvalues>
          <attvalue for="1" value="14" />
          <attvalue for="2" value="[(333080, 333140), (333180, 333420), (333440, 333520), (333540, 333680), (333700, 333740), (333760, 333840), (333860, 333920), (333940, 333960), (334000, 334040), (334240, 334260), (334280, 334300), (334320, 334360), (334380, 334420), (335020, 335040)]" />
          <attvalue for="3" value="900" />
        </attvalues>
      </edge>
      <edge id="55" source="1547" target="1629">
        <attvalues>
          <attvalue for="1" value="10" />
          <attvalue for="2" value="[(330340, 330500), (330560, 330580), (330840, 330960), (331120, 331240), (331380, 331400), (331420, 331440), (333500, 333520), (333940, 333960), (341160, 341200), (345500, 345520)]" />
          <attvalue for="3" value="560" />
        </attvalues>
      </edge>
      <edge id="56" source="1295" target="1307">
        <attvalues>
          <attvalue for="1" value="12" />
          <attvalue for="2" value="[(334220, 334240), (334260, 334300), (334320, 334340), (334360, 334380), (334420, 334480), (334500, 334520), (335520, 335540), (335720, 335740), (336160, 336300), (336320, 336380), (336400, 336440), (341840, 342020)]" />
          <attvalue for="3" value="640" />
        </attvalues>
      </edge>
      <edge id="57" source="1295" target="1181">
        <attvalues>
          <attvalue for="1" value="2" />
          <attvalue for="2" value="[(339820, 339860), (346380, 346400)]" />
          <attvalue for="3" value="60" />
        </attvalues>
      </edge>
      <edge id="58" source="1295" target="1190">
        <attvalues>
          <attvalue for="1" value="9" />
          <attvalue for="2" value="[(326240, 326260), (329520, 329540), (338780, 338840), (339160, 339180), (339260, 339280), (339460, 339480), (341460, 341480), (343120, 343180), (344360, 344380)]" />
          <attvalue for="3" value="260" />
        </attvalues>
      </edge>
      <edge id="59" source="1295" target="1196">
        <attvalues>
          <attvalue for="1" value="7" />
          <attvalue for="2" value="[(338300, 338320), (339820, 339860), (341640, 341700), (342620, 342660), (343020, 343100), (344200, 344260), (344360, 344380)]" />
          <attvalue for="3" value="320" />
        </attvalues>
      </edge>
      <edge id="60" source="1295" target="1629">
        <attvalues>
          <attvalue for="1" value="111" />
          <attvalue for="2" value="[(325220, 325580), (325600, 325720), (325840, 325900), (325940, 326100), (326120, 326160), (326180, 326200), (326400, 326600), (326620, 326680), (326700, 326860), (326920, 327040), (327140, 327240), (327360, 327380), (327420, 327660), (327680, 328100), (328140, 328340), (328360, 328440), (328520, 328540), (328580, 328620), (328660, 328720), (328760, 328980), (329040, 329160), (329300, 329380), (329420, 329440), (329460, 329480), (329580, 329620), (329640, 329720), (329780, 329900), (329960, 329980), (330000, 330160), (330180, 330620), (330660, 330740), (330780, 330820), (330840, 330960), (331000, 331240), (331380, 331400), (331420, 331440), (331760, 331820), (331860, 331880), (331920, 331940), (332060, 332120), (332460, 332480), (332640, 332680), (332700, 332740), (332820, 332940), (332960, 333260), (333280, 333340), (333600, 333720), (333760, 333780), (334100, 334160), (334180, 334280), (334320, 334380), (334420, 334460), (334520, 334600), (334640, 334720), (334740, 334760), (334780, 334820), (334840, 334920), (334940, 335000), (335020, 335040), (335080, 335120), (335140, 335220), (335340, 335460), (335500, 335580), (335600, 335780), (335820, 336200), (336280, 336340), (336360, 336540), (336580, 336720), (336740, 336880), (336900, 336960), (337000, 337020), (337040, 337060), (337220, 337300), (337340, 337400), (337420, 337460), (337500, 337520), (337620, 337720), (338020, 338120), (338160, 338200), (338220, 338720), (338740, 338780), (338840, 338860), (339340, 339380), (339400, 339460), (339840, 340100), (340120, 340140), (340240, 340360), (340380, 340480), (340500, 340780), (340800, 340840), (340880, 340940), (340960, 341100), (341140, 341240), (341280, 341320), (341460, 341480), (342080, 342100), (342300, 342320), (342620, 342660), (342820, 342880), (343140, 343220), (343240, 343320), (343460, 343520), (344020, 344120), (344180, 344340), (344440, 344560), (346340, 346520), (346580, 347360), (347380, 347400), (347500, 347520), (347560, 347620), (347640, 347660)]" />
          <attvalue for="3" value="11440" />
        </attvalues>
      </edge>
      <edge id="61" source="1295" target="1205">
        <attvalues>
          <attvalue for="1" value="23" />
          <attvalue for="2" value="[(324580, 324600), (324860, 324880), (325200, 325240), (329540, 329560), (330320, 330340), (330600, 330620), (330660, 330680), (332080, 332100), (332120, 332160), (332180, 332220), (332240, 332280), (332300, 332400), (332440, 332460), (338540, 338560), (338940, 339040), (339500, 339520), (341460, 341480), (342100, 342120), (342200, 342220), (342520, 342580), (342640, 342660), (344320, 344340), (346360, 346400)]" />
          <attvalue for="3" value="760" />
        </attvalues>
      </edge>
      <edge id="62" source="1295" target="1210">
        <attvalues>
          <attvalue for="1" value="11" />
          <attvalue for="2" value="[(324360, 324380), (327660, 327700), (329520, 329540), (338260, 338280), (338500, 338540), (338720, 338740), (338760, 338780), (339400, 339420), (339620, 339640), (343080, 343100), (343120, 343180)]" />
          <attvalue for="3" value="300" />
        </attvalues>
      </edge>
      <edge id="63" source="1295" target="1098">
        <attvalues>
          <attvalue for="1" value="2" />
          <attvalue for="2" value="[(343980, 344020), (346520, 346560)]" />
          <attvalue for="3" value="80" />
        </attvalues>
      </edge>
      <edge id="64" source="1295" target="1232">
        <attvalues>
          <attvalue for="1" value="1" />
          <attvalue for="2" value="[(347620, 347640)]" />
          <attvalue for="3" value="20" />
        </attvalues>
      </edge>
      <edge id="65" source="1295" target="1784">
        <attvalues>
          <attvalue for="1" value="2" />
          <attvalue for="2" value="[(332140, 332160), (332300, 332320)]" />
          <attvalue for="3" value="40" />
        </attvalues>
      </edge>
      <edge id="66" source="1295" target="1362">
        <attvalues>
          <attvalue for="1" value="4" />
          <attvalue for="2" value="[(326800, 326820), (326840, 326860), (327400, 327500), (327520, 327540)]" />
          <attvalue for="3" value="160" />
        </attvalues>
      </edge>
      <edge id="67" source="1295" target="1108">
        <attvalues>
          <attvalue for="1" value="5" />
          <attvalue for="2" value="[(338620, 338660), (340140, 340160), (340460, 340480), (340520, 340560), (340600, 340640)]" />
          <attvalue for="3" value="160" />
        </attvalues>
      </edge>
      <edge id="68" source="1295" target="1365">
        <attvalues>
          <attvalue for="1" value="2" />
          <attvalue for="2" value="[(331760, 331900), (331920, 332080)]" />
          <attvalue for="3" value="300" />
        </attvalues>
      </edge>
      <edge id="69" source="1295" target="1114">
        <attvalues>
          <attvalue for="1" value="20" />
          <attvalue for="2" value="[(334720, 334740), (336500, 336540), (338900, 338920), (339260, 339280), (339600, 339620), (341220, 341240), (344040, 344060), (344520, 344540), (344580, 344680), (344700, 344840), (344860, 344900), (344920, 344960), (345020, 345260), (345320, 345780), (345980, 346060), (346120, 346140), (346160, 346180), (346200, 346320), (346400, 346460), (346500, 346520)]" />
          <attvalue for="3" value="1520" />
        </attvalues>
      </edge>
      <edge id="70" source="1295" target="1115">
        <attvalues>
          <attvalue for="1" value="14" />
          <attvalue for="2" value="[(323160, 323180), (324360, 324380), (326700, 326720), (327580, 327600), (328740, 328780), (328940, 328960), (329540, 329560), (332620, 332680), (338240, 338260), (339260, 339280), (343000, 343020), (344080, 344100), (344200, 344260), (346560, 346580)]" />
          <attvalue for="3" value="380" />
        </attvalues>
      </edge>
      <edge id="71" source="1295" target="1245">
        <attvalues>
          <attvalue for="1" value="2" />
          <attvalue for="2" value="[(343620, 343640), (343920, 343940)]" />
          <attvalue for="3" value="40" />
        </attvalues>
      </edge>
      <edge id="72" source="1295" target="1378">
        <attvalues>
          <attvalue for="1" value="10" />
          <attvalue for="2" value="[(325420, 325440), (325500, 325520), (325620, 325660), (325900, 325960), (325980, 326040), (326260, 326280), (326300, 326340), (326380, 326400), (335500, 335520), (341740, 341760)]" />
          <attvalue for="3" value="320" />
        </attvalues>
      </edge>
      <edge id="73" source="1295" target="1702">
        <attvalues>
          <attvalue for="1" value="11" />
          <attvalue for="2" value="[(332480, 332660), (333260, 333340), (333420, 333460), (340460, 340480), (340500, 340560), (340600, 340700), (341000, 341140), (341540, 341600), (342880, 342920), (343100, 343120), (343160, 343180)]" />
          <attvalue for="3" value="760" />
        </attvalues>
      </edge>
      <edge id="74" source="1295" target="1383">
        <attvalues>
          <attvalue for="1" value="16" />
          <attvalue for="2" value="[(327700, 327720), (327940, 327960), (328000, 328100), (328120, 328140), (328180, 328240), (328280, 328300), (328340, 328380), (329020, 329060), (339040, 339060), (339240, 339260), (346640, 346660), (346740, 346760), (346900, 346920), (347000, 347100), (347160, 347180), (347480, 347580)]" />
          <attvalue for="3" value="640" />
        </attvalues>
      </edge>
      <edge id="75" source="1295" target="1130">
        <attvalues>
          <attvalue for="1" value="4" />
          <attvalue for="2" value="[(336460, 336480), (342140, 342160), (342480, 342520), (342940, 342960)]" />
          <attvalue for="3" value="100" />
        </attvalues>
      </edge>
      <edge id="76" source="1295" target="1260">
        <attvalues>
          <attvalue for="1" value="1" />
          <attvalue for="2" value="[(338260, 338280)]" />
          <attvalue for="3" value="20" />
        </attvalues>
      </edge>
      <edge id="77" source="1295" target="1144">
        <attvalues>
          <attvalue for="1" value="5" />
          <attvalue for="2" value="[(336480, 336500), (336680, 336700), (339460, 339480), (343140, 343200), (344020, 344040)]" />
          <attvalue for="3" value="140" />
        </attvalues>
      </edge>
      <edge id="78" source="1295" target="1401">
        <attvalues>
          <attvalue for="1" value="6" />
          <attvalue for="2" value="[(332720, 332740), (332880, 332960), (338460, 338480), (339860, 339900), (339920, 339940), (339960, 339980)]" />
          <attvalue for="3" value="200" />
        </attvalues>
      </edge>
      <edge id="79" source="1295" target="1658">
        <attvalues>
          <attvalue for="1" value="4" />
          <attvalue for="2" value="[(336700, 336720), (336740, 336760), (336820, 336840), (344840, 344860)]" />
          <attvalue for="3" value="80" />
        </attvalues>
      </edge>
      <edge id="80" source="1295" target="1660">
        <attvalues>
          <attvalue for="1" value="4" />
          <attvalue for="2" value="[(338260, 338280), (338300, 338460), (340360, 340380), (340760, 340840)]" />
          <attvalue for="3" value="280" />
        </attvalues>
      </edge>
      <edge id="81" source="1295" target="1149">
        <attvalues>
          <attvalue for="1" value="12" />
          <attvalue for="2" value="[(333760, 333780), (334900, 334920), (339200, 339220), (339260, 339280), (339740, 339760), (339820, 339860), (342620, 342640), (342820, 342860), (344060, 344080), (344360, 344380), (344820, 344860), (345720, 345740)]" />
          <attvalue for="3" value="300" />
        </attvalues>
      </edge>
      <edge id="82" source="1295" target="1109">
        <attvalues>
          <attvalue for="1" value="6" />
          <attvalue for="2" value="[(326320, 326340), (328980, 329020), (329100, 329120), (329480, 329520), (339140, 339160), (344360, 344380)]" />
          <attvalue for="3" value="160" />
        </attvalues>
      </edge>
      <edge id="83" source="1168" target="1114">
        <attvalues>
          <attvalue for="1" value="2" />
          <attvalue for="2" value="[(344480, 344500), (346380, 346400)]" />
          <attvalue for="3" value="40" />
        </attvalues>
      </edge>
      <edge id="84" source="1168" target="1260">
        <attvalues>
          <attvalue for="1" value="1" />
          <attvalue for="2" value="[(337880, 337900)]" />
          <attvalue for="3" value="20" />
        </attvalues>
      </edge>
      <edge id="85" source="1373" target="1769">
        <attvalues>
          <attvalue for="1" value="1" />
          <attvalue for="2" value="[(344200, 344220)]" />
          <attvalue for="3" value="20" />
        </attvalues>
      </edge>
      <edge id="86" source="1307" target="1378">
        <attvalues>
          <attvalue for="1" value="1" />
          <attvalue for="2" value="[(339340, 339360)]" />
          <attvalue for="3" value="20" />
        </attvalues>
      </edge>
      <edge id="87" source="1307" target="1190">
        <attvalues>
          <attvalue for="1" value="6" />
          <attvalue for="2" value="[(327220, 327260), (327280, 327300), (327560, 327600), (327620, 327640), (327860, 327880), (328000, 328020)]" />
          <attvalue for="3" value="160" />
        </attvalues>
      </edge>
      <edge id="88" source="1307" target="1196">
        <attvalues>
          <attvalue for="1" value="1" />
          <attvalue for="2" value="[(339320, 339500)]" />
          <attvalue for="3" value="180" />
        </attvalues>
      </edge>
      <edge id="89" source="1307" target="1109">
        <attvalues>
          <attvalue for="1" value="3" />
          <attvalue for="2" value="[(327700, 327720), (327960, 328060), (328120, 328140)]" />
          <attvalue for="3" value="140" />
        </attvalues>
      </edge>
      <edge id="90" source="1307" target="1114">
        <attvalues>
          <attvalue for="1" value="3" />
          <attvalue for="2" value="[(339320, 339340), (339480, 339500), (339540, 339560)]" />
          <attvalue for="3" value="60" />
        </attvalues>
      </edge>
      <edge id="91" source="1307" target="1115">
        <attvalues>
          <attvalue for="1" value="3" />
          <attvalue for="2" value="[(339340, 339360), (339380, 339480), (339500, 339520)]" />
          <attvalue for="3" value="140" />
        </attvalues>
      </edge>
      <edge id="92" source="1307" target="1660">
        <attvalues>
          <attvalue for="1" value="1" />
          <attvalue for="2" value="[(340840, 340940)]" />
          <attvalue for="3" value="100" />
        </attvalues>
      </edge>
      <edge id="93" source="1307" target="1149">
        <attvalues>
          <attvalue for="1" value="1" />
          <attvalue for="2" value="[(339340, 339380)]" />
          <attvalue for="3" value="40" />
        </attvalues>
      </edge>
      <edge id="94" source="1307" target="1629">
        <attvalues>
          <attvalue for="1" value="9" />
          <attvalue for="2" value="[(326220, 326260), (326320, 326340), (326360, 326380), (334300, 334440), (334520, 334540), (335500, 335540), (335660, 335680), (336300, 336340), (345140, 345180)]" />
          <attvalue for="3" value="380" />
        </attvalues>
      </edge>
      <edge id="95" source="1181" target="1205">
        <attvalues>
          <attvalue for="1" value="23" />
          <attvalue for="2" value="[(323280, 323300), (323400, 323420), (323660, 323680), (323820, 323840), (323920, 323940), (324540, 324560), (324640, 324720), (324860, 324880), (327460, 327480), (327520, 327540), (329720, 329740), (331740, 332020), (341700, 341740), (343740, 343760), (345260, 345280), (345640, 345680), (345700, 345800), (345900, 345920), (346220, 346240), (346260, 346320), (346360, 346380), (346480, 346520), (346860, 346880)]" />
          <attvalue for="3" value="960" />
        </attvalues>
      </edge>
      <edge id="96" source="1181" target="1190">
        <attvalues>
          <attvalue for="1" value="5" />
          <attvalue for="2" value="[(324220, 324240), (328220, 328280), (329480, 329500), (338080, 338100), (343780, 343800)]" />
          <attvalue for="3" value="140" />
        </attvalues>
      </edge>
      <edge id="97" source="1181" target="1658">
        <attvalues>
          <attvalue for="1" value="3" />
          <attvalue for="2" value="[(336060, 336080), (343820, 343840), (345140, 345160)]" />
          <attvalue for="3" value="60" />
        </attvalues>
      </edge>
      <edge id="98" source="1181" target="1098">
        <attvalues>
          <attvalue for="1" value="13" />
          <attvalue for="2" value="[(329860, 329880), (330480, 330500), (330600, 330620), (332200, 332240), (336160, 336180), (338140, 338180), (338700, 338720), (338780, 338800), (339080, 339100), (339200, 339220), (339880, 339920), (340080, 340100), (340180, 340200)]" />
          <attvalue for="3" value="320" />
        </attvalues>
      </edge>
      <edge id="99" source="1181" target="1149">
        <attvalues>
          <attvalue for="1" value="3" />
          <attvalue for="2" value="[(331620, 331640), (339820, 339840), (344100, 344120)]" />
          <attvalue for="3" value="60" />
        </attvalues>
      </edge>
      <edge id="100" source="1181" target="1352">
        <attvalues>
          <attvalue for="1" value="11" />
          <attvalue for="2" value="[(323760, 323860), (323900, 323920), (324960, 324980), (325040, 325140), (325160, 325220), (325340, 325380), (325420, 325460), (325520, 325580), (345560, 345580), (345600, 345660), (345680, 345720)]" />
          <attvalue for="3" value="560" />
        </attvalues>
      </edge>
      <edge id="101" source="1181" target="1391">
        <attvalues>
          <attvalue for="1" value="16" />
          <attvalue for="2" value="[(325880, 325900), (325960, 325980), (326380, 326420), (326440, 326460), (328040, 328080), (328100, 328120), (332160, 332200), (338180, 338200), (338480, 338580), (338720, 338740), (338800, 338820), (338860, 338900), (339180, 339200), (339280, 339360), (339380, 339400), (339420, 339440)]" />
          <attvalue for="3" value="540" />
        </attvalues>
      </edge>
      <edge id="102" source="1181" target="1109">
        <attvalues>
          <attvalue for="1" value="3" />
          <attvalue for="2" value="[(331640, 331660), (343580, 343600), (343620, 343640)]" />
          <attvalue for="3" value="60" />
        </attvalues>
      </edge>
      <edge id="103" source="1181" target="1209">
        <attvalues>
          <attvalue for="1" value="1" />
          <attvalue for="2" value="[(338100, 338120)]" />
          <attvalue for="3" value="20" />
        </attvalues>
      </edge>
      <edge id="104" source="1181" target="1210">
        <attvalues>
          <attvalue for="1" value="10" />
          <attvalue for="2" value="[(324220, 324240), (326400, 326420), (327400, 327420), (327740, 327760), (329480, 329520), (329720, 329740), (336300, 336340), (336440, 336460), (343800, 343820), (345020, 345040)]" />
          <attvalue for="3" value="240" />
        </attvalues>
      </edge>
      <edge id="105" source="1181" target="1115">
        <attvalues>
          <attvalue for="1" value="9" />
          <attvalue for="2" value="[(323520, 323540), (324220, 324240), (327400, 327440), (328040, 328140), (329480, 329500), (344540, 344580), (344700, 344740), (344800, 344840), (344940, 344960)]" />
          <attvalue for="3" value="340" />
        </attvalues>
      </edge>
      <edge id="106" source="1181" target="1114">
        <attvalues>
          <attvalue for="1" value="1" />
          <attvalue for="2" value="[(346900, 346940)]" />
          <attvalue for="3" value="40" />
        </attvalues>
      </edge>
      <edge id="107" source="1181" target="1629">
        <attvalues>
          <attvalue for="1" value="7" />
          <attvalue for="2" value="[(327400, 327420), (341280, 341300), (345200, 345220), (345380, 345400), (346020, 346040), (346200, 346220), (346580, 346600)]" />
          <attvalue for="3" value="140" />
        </attvalues>
      </edge>
      <edge id="108" source="1181" target="1535">
        <attvalues>
          <attvalue for="1" value="1" />
          <attvalue for="2" value="[(329660, 329720)]" />
          <attvalue for="3" value="60" />
        </attvalues>
      </edge>
      <edge id="109" source="1701" target="1210">
        <attvalues>
          <attvalue for="1" value="2" />
          <attvalue for="2" value="[(343820, 343840), (343900, 343920)]" />
          <attvalue for="3" value="40" />
        </attvalues>
      </edge>
      <edge id="110" source="1701" target="1109">
        <attvalues>
          <attvalue for="1" value="2" />
          <attvalue for="2" value="[(339940, 339960), (340040, 340060)]" />
          <attvalue for="3" value="40" />
        </attvalues>
      </edge>
      <edge id="111" source="1701" target="1190">
        <attvalues>
          <attvalue for="1" value="2" />
          <attvalue for="2" value="[(337220, 337240), (337300, 337320)]" />
          <attvalue for="3" value="40" />
        </attvalues>
      </edge>
      <edge id="112" source="1190" target="1196">
        <attvalues>
          <attvalue for="1" value="9" />
          <attvalue for="2" value="[(332500, 332520), (336800, 336840), (338140, 338160), (338240, 338260), (339240, 339260), (339780, 339820), (339960, 339980), (344320, 344340), (344360, 344380)]" />
          <attvalue for="3" value="220" />
        </attvalues>
      </edge>
      <edge id="113" source="1190" target="1205">
        <attvalues>
          <attvalue for="1" value="22" />
          <attvalue for="2" value="[(324220, 324240), (324960, 324980), (329660, 329720), (330760, 330780), (336840, 336860), (337480, 337520), (337620, 337640), (337660, 337680), (337760, 337780), (337840, 337920), (337980, 338000), (338120, 338140), (338160, 338180), (338240, 338260), (338360, 338460), (338640, 338660), (339420, 339440), (339820, 339840), (341500, 341520), (341540, 341600), (343720, 343800), (343920, 343940)]" />
          <attvalue for="3" value="740" />
        </attvalues>
      </edge>
      <edge id="114" source="1190" target="1209">
        <attvalues>
          <attvalue for="1" value="1" />
          <attvalue for="2" value="[(338020, 338040)]" />
          <attvalue for="3" value="20" />
        </attvalues>
      </edge>
      <edge id="115" source="1190" target="1210">
        <attvalues>
          <attvalue for="1" value="81" />
          <attvalue for="2" value="[(324240, 324300), (324500, 324520), (324580, 324600), (324760, 324820), (324840, 324880), (328380, 328400), (329480, 329600), (329660, 329800), (329820, 329880), (329900, 329960), (330000, 330060), (330180, 330200), (330300, 330320), (330340, 330360), (330380, 330400), (330680, 330700), (330940, 330960), (331340, 331420), (331760, 331820), (331840, 331860), (332200, 332280), (332300, 332460), (332480, 332500), (332680, 332760), (332780, 332800), (332820, 332920), (332940, 332960), (335260, 335320), (335700, 335720), (335980, 336000), (336140, 336160), (336200, 336260), (336320, 336340), (336480, 336520), (336940, 336980), (338500, 338520), (339020, 339060), (339100, 339120), (339140, 339160), (339280, 339320), (339360, 339380), (339420, 339440), (339600, 339620), (339780, 339820), (339960, 340060), (340100, 340180), (340200, 340280), (340400, 340420), (340440, 340460), (340480, 340620), (340640, 340660), (340720, 340740), (340760, 340820), (340920, 341020), (341080, 341140), (341160, 341260), (341300, 341320), (341420, 341440), (341780, 342120), (342560, 342580), (342600, 342640), (342660, 342720), (342960, 342980), (343040, 343060), (343200, 343220), (343240, 343260), (343300, 343340), (343380, 343400), (343420, 343460), (343660, 343700), (343780, 343820), (343940, 344040), (344060, 344120), (344160, 344200), (344400, 344440), (344620, 344660), (344680, 344720), (344920, 344980), (345000, 345020), (345120, 345180), (345500, 345540)]" />
          <attvalue for="3" value="4000" />
        </attvalues>
      </edge>
      <edge id="116" source="1190" target="1098">
        <attvalues>
          <attvalue for="1" value="2" />
          <attvalue for="2" value="[(329720, 329740), (338200, 338220)]" />
          <attvalue for="3" value="40" />
        </attvalues>
      </edge>
      <edge id="117" source="1190" target="1485">
        <attvalues>
          <attvalue for="1" value="5" />
          <attvalue for="2" value="[(321860, 321880), (322420, 322440), (322520, 322540), (322640, 322660), (323460, 323480)]" />
          <attvalue for="3" value="100" />
        </attvalues>
      </edge>
      <edge id="118" source="1190" target="1144">
        <attvalues>
          <attvalue for="1" value="2" />
          <attvalue for="2" value="[(336500, 336520), (339460, 339500)]" />
          <attvalue for="3" value="60" />
        </attvalues>
      </edge>
      <edge id="119" source="1190" target="1365">
        <attvalues>
          <attvalue for="1" value="7" />
          <attvalue for="2" value="[(335840, 335860), (335920, 336040), (336080, 336140), (336240, 336260), (338520, 338540), (338960, 338980), (344160, 344220)]" />
          <attvalue for="3" value="320" />
        </attvalues>
      </edge>
      <edge id="120" source="1190" target="1114">
        <attvalues>
          <attvalue for="1" value="1" />
          <attvalue for="2" value="[(344440, 344460)]" />
          <attvalue for="3" value="20" />
        </attvalues>
      </edge>
      <edge id="121" source="1190" target="1115">
        <attvalues>
          <attvalue for="1" value="59" />
          <attvalue for="2" value="[(324200, 324220), (324300, 324340), (324680, 324820), (324840, 324880), (328380, 328400), (329000, 329020), (329060, 329100), (329140, 329180), (329260, 329280), (329480, 329560), (329580, 329600), (329700, 329740), (329760, 329880), (329900, 329980), (330020, 330040), (330280, 330300), (330320, 330340), (330620, 330680), (330940, 330960), (331020, 331040), (331160, 331220), (331780, 331800), (332200, 332260), (332280, 332320), (332440, 332460), (332580, 332640), (332660, 332680), (332780, 332840), (332880, 332900), (334340, 334360), (336240, 336260), (336940, 337000), (338200, 338220), (338460, 338480), (338520, 338540), (339740, 339800), (339880, 339900), (339940, 339980), (340020, 340040), (340260, 340320), (340360, 340380), (340440, 340500), (340520, 340540), (341380, 341400), (341420, 341440), (341740, 341760), (342080, 342100), (343200, 343220), (343240, 343260), (343280, 343300), (343400, 343420), (344440, 344460), (344520, 344540), (345000, 345040), (345080, 345140), (345220, 345240), (345300, 345320), (345380, 345400), (345460, 345480)]" />
          <attvalue for="3" value="2080" />
        </attvalues>
      </edge>
      <edge id="122" source="1190" target="1629">
        <attvalues>
          <attvalue for="1" value="8" />
          <attvalue for="2" value="[(326180, 326200), (326220, 326240), (326260, 326280), (339460, 339480), (343160, 343180), (343640, 343660), (343680, 343700), (343820, 343840)]" />
          <attvalue for="3" value="160" />
        </attvalues>
      </edge>
      <edge id="123" source="1190" target="1378">
        <attvalues>
          <attvalue for="1" value="3" />
          <attvalue for="2" value="[(328120, 328160), (344140, 344160), (344200, 344220)]" />
          <attvalue for="3" value="80" />
        </attvalues>
      </edge>
      <edge id="124" source="1190" target="1130">
        <attvalues>
          <attvalue for="1" value="3" />
          <attvalue for="2" value="[(338480, 338500), (339880, 339900), (344900, 344920)]" />
          <attvalue for="3" value="60" />
        </attvalues>
      </edge>
      <edge id="125" source="1190" target="1260">
        <attvalues>
          <attvalue for="1" value="1" />
          <attvalue for="2" value="[(338500, 338540)]" />
          <attvalue for="3" value="40" />
        </attvalues>
      </edge>
      <edge id="126" source="1190" target="1391">
        <attvalues>
          <attvalue for="1" value="1" />
          <attvalue for="2" value="[(338200, 338220)]" />
          <attvalue for="3" value="20" />
        </attvalues>
      </edge>
      <edge id="127" source="1190" target="1784">
        <attvalues>
          <attvalue for="1" value="6" />
          <attvalue for="2" value="[(337460, 337520), (337600, 337620), (337640, 337680), (337820, 337840), (337860, 337960), (338300, 338340)]" />
          <attvalue for="3" value="280" />
        </attvalues>
      </edge>
      <edge id="128" source="1190" target="1658">
        <attvalues>
          <attvalue for="1" value="13" />
          <attvalue for="2" value="[(328620, 328640), (329200, 329220), (330280, 330320), (330620, 330660), (331640, 331680), (332440, 332460), (343360, 343380), (343400, 343420), (343460, 343520), (344140, 344160), (344480, 344500), (344720, 344740), (345160, 345180)]" />
          <attvalue for="3" value="360" />
        </attvalues>
      </edge>
      <edge id="129" source="1190" target="1149">
        <attvalues>
          <attvalue for="1" value="15" />
          <attvalue for="2" value="[(332480, 332520), (335180, 335200), (336780, 336800), (338640, 338660), (339080, 339160), (339680, 339740), (339780, 339820), (344260, 344340), (344360, 344380), (344560, 344580), (344880, 344920), (344960, 344980), (345000, 345020), (345080, 345100), (345120, 345240)]" />
          <attvalue for="3" value="620" />
        </attvalues>
      </edge>
      <edge id="130" source="1190" target="1109">
        <attvalues>
          <attvalue for="1" value="39" />
          <attvalue for="2" value="[(324300, 324320), (324680, 324720), (326660, 326680), (327660, 327700), (327800, 327900), (327920, 327940), (327960, 328000), (328040, 328120), (328540, 328560), (329720, 329740), (330000, 330020), (330740, 330760), (332240, 332260), (332300, 332320), (332460, 332480), (332620, 332640), (332660, 332680), (332760, 332780), (332880, 332940), (334940, 334960), (335020, 335040), (335220, 335260), (335280, 335300), (337340, 337360), (338900, 338920), (338980, 339000), (341080, 341100), (341120, 341140), (341220, 341260), (342900, 342920), (343300, 343320), (343400, 343420), (343960, 344000), (344460, 344480), (344540, 344580), (344700, 344740), (345040, 345060), (345100, 345120), (345460, 345480)]" />
          <attvalue for="3" value="1120" />
        </attvalues>
      </edge>
      <edge id="131" source="1196" target="1205">
        <attvalues>
          <attvalue for="1" value="10" />
          <attvalue for="2" value="[(333780, 333840), (333900, 333960), (338200, 338280), (342420, 342440), (342680, 342700), (342740, 342780), (342840, 342860), (342880, 343060), (343100, 343140), (343160, 343320)]" />
          <attvalue for="3" value="680" />
        </attvalues>
      </edge>
      <edge id="132" source="1196" target="1378">
        <attvalues>
          <attvalue for="1" value="1" />
          <attvalue for="2" value="[(338640, 338660)]" />
          <attvalue for="3" value="20" />
        </attvalues>
      </edge>
      <edge id="133" source="1196" target="1115">
        <attvalues>
          <attvalue for="1" value="23" />
          <attvalue for="2" value="[(332200, 332260), (332300, 332320), (332420, 332480), (332500, 332520), (332560, 332600), (338260, 338280), (338320, 338360), (338400, 338420), (338440, 338520), (338540, 338600), (338620, 338640), (338680, 338760), (339160, 339180), (339280, 339320), (339340, 339380), (339420, 339560), (339620, 339640), (339840, 339860), (339960, 339980), (344080, 344100), (344220, 344260), (344380, 344420), (344460, 344480)]" />
          <attvalue for="3" value="940" />
        </attvalues>
      </edge>
      <edge id="134" source="1196" target="1658">
        <attvalues>
          <attvalue for="1" value="4" />
          <attvalue for="2" value="[(331700, 331720), (331860, 331900), (332400, 332420), (335180, 335200)]" />
          <attvalue for="3" value="100" />
        </attvalues>
      </edge>
      <edge id="135" source="1196" target="1130">
        <attvalues>
          <attvalue for="1" value="7" />
          <attvalue for="2" value="[(338420, 338440), (339980, 340000), (340100, 340180), (340220, 340280), (340320, 340360), (340520, 340720), (340840, 340900)]" />
          <attvalue for="3" value="480" />
        </attvalues>
      </edge>
      <edge id="136" source="1196" target="1260">
        <attvalues>
          <attvalue for="1" value="1" />
          <attvalue for="2" value="[(338500, 338520)]" />
          <attvalue for="3" value="20" />
        </attvalues>
      </edge>
      <edge id="137" source="1196" target="1149">
        <attvalues>
          <attvalue for="1" value="90" />
          <attvalue for="2" value="[(331560, 331580), (331600, 331640), (332500, 332520), (332540, 332580), (332600, 332620), (332680, 332760), (332780, 332800), (332820, 332840), (332900, 332960), (333060, 333100), (333140, 333180), (333200, 333240), (333260, 333320), (333360, 333380), (333400, 333500), (333520, 333560), (333600, 333700), (333980, 334140), (334240, 334280), (334300, 334320), (334340, 334600), (334620, 334780), (334900, 334920), (334940, 334960), (335060, 335120), (335200, 335220), (335260, 335340), (335360, 335400), (335560, 335600), (335620, 335740), (335940, 335960), (336140, 336180), (336200, 336360), (336380, 336440), (336740, 336760), (336800, 336820), (336880, 336900), (337040, 337060), (337120, 337140), (337220, 337240), (337260, 337280), (337400, 337460), (337540, 337580), (337700, 337740), (337840, 337860), (337880, 337900), (338000, 338040), (338260, 338380), (338580, 338620), (339280, 339300), (339340, 339380), (339620, 339660), (339700, 339720), (339780, 339840), (339880, 339900), (340000, 340100), (340160, 340180), (340200, 340220), (340240, 340260), (340300, 340340), (340380, 340460), (340480, 340620), (340660, 340700), (340720, 340740), (340780, 340820), (341200, 341220), (341240, 341280), (341300, 341320), (341720, 341740), (341860, 341920), (341940, 341980), (342020, 342140), (342160, 342200), (342540, 342580), (342620, 342720), (342780, 342820), (342840, 342860), (342880, 343000), (343220, 343260), (343500, 343600), (343680, 343700), (343740, 343800), (343860, 343880), (343900, 343940), (343960, 343980), (344040, 344060), (344140, 344160), (344280, 344360), (344380, 344440), (344480, 344500)]" />
          <attvalue for="3" value="4500" />
        </attvalues>
      </edge>
      <edge id="138" source="1196" target="1460">
        <attvalues>
          <attvalue for="1" value="2" />
          <attvalue for="2" value="[(334680, 334700), (334820, 334860)]" />
          <attvalue for="3" value="60" />
        </attvalues>
      </edge>
      <edge id="139" source="1196" target="1365">
        <attvalues>
          <attvalue for="1" value="2" />
          <attvalue for="2" value="[(338540, 338560), (338720, 338760)]" />
          <attvalue for="3" value="60" />
        </attvalues>
      </edge>
      <edge id="140" source="1196" target="1210">
        <attvalues>
          <attvalue for="1" value="15" />
          <attvalue for="2" value="[(331880, 331900), (332180, 332220), (332240, 332260), (332300, 332340), (332460, 332500), (332520, 332540), (336860, 336900), (337120, 337180), (338260, 338280), (338300, 338360), (338400, 338500), (338600, 338700), (339280, 339300), (339780, 339820), (344400, 344440)]" />
          <attvalue for="3" value="660" />
        </attvalues>
      </edge>
      <edge id="141" source="1196" target="1144">
        <attvalues>
          <attvalue for="1" value="6" />
          <attvalue for="2" value="[(334440, 334460), (336680, 336700), (339680, 339700), (339760, 339780), (342460, 342480), (342780, 342840)]" />
          <attvalue for="3" value="160" />
        </attvalues>
      </edge>
      <edge id="142" source="1196" target="1469">
        <attvalues>
          <attvalue for="1" value="1" />
          <attvalue for="2" value="[(333780, 333840)]" />
          <attvalue for="3" value="60" />
        </attvalues>
      </edge>
      <edge id="143" source="1196" target="1114">
        <attvalues>
          <attvalue for="1" value="9" />
          <attvalue for="2" value="[(334020, 334040), (337740, 337800), (337840, 337880), (339320, 339340), (339520, 339540), (339560, 339580), (339620, 339640), (340300, 340320), (342140, 342160)]" />
          <attvalue for="3" value="240" />
        </attvalues>
      </edge>
      <edge id="144" source="1196" target="1209">
        <attvalues>
          <attvalue for="1" value="2" />
          <attvalue for="2" value="[(338160, 338180), (338360, 338380)]" />
          <attvalue for="3" value="40" />
        </attvalues>
      </edge>
      <edge id="145" source="1196" target="1629">
        <attvalues>
          <attvalue for="1" value="9" />
          <attvalue for="2" value="[(332420, 332440), (339800, 339820), (341440, 341460), (342560, 342620), (342640, 342660), (342680, 342740), (342780, 342800), (343580, 343600), (344160, 344240)]" />
          <attvalue for="3" value="320" />
        </attvalues>
      </edge>
      <edge id="146" source="1196" target="1109">
        <attvalues>
          <attvalue for="1" value="9" />
          <attvalue for="2" value="[(332020, 332140), (332220, 332240), (332260, 332300), (332400, 332420), (332440, 332460), (334420, 334440), (337160, 337180), (338320, 338340), (338420, 338460)]" />
          <attvalue for="3" value="320" />
        </attvalues>
      </edge>
      <edge id="147" source="1460" target="1260">
        <attvalues>
          <attvalue for="1" value="1" />
          <attvalue for="2" value="[(334840, 334860)]" />
          <attvalue for="3" value="20" />
        </attvalues>
      </edge>
      <edge id="148" source="1460" target="1205">
        <attvalues>
          <attvalue for="1" value="1" />
          <attvalue for="2" value="[(324100, 324120)]" />
          <attvalue for="3" value="20" />
        </attvalues>
      </edge>
      <edge id="149" source="1460" target="1658">
        <attvalues>
          <attvalue for="1" value="1" />
          <attvalue for="2" value="[(323480, 323500)]" />
          <attvalue for="3" value="20" />
        </attvalues>
      </edge>
      <edge id="150" source="1460" target="1115">
        <attvalues>
          <attvalue for="1" value="1" />
          <attvalue for="2" value="[(326020, 326040)]" />
          <attvalue for="3" value="20" />
        </attvalues>
      </edge>
      <edge id="151" source="1460" target="1149">
        <attvalues>
          <attvalue for="1" value="1" />
          <attvalue for="2" value="[(334680, 334700)]" />
          <attvalue for="3" value="20" />
        </attvalues>
      </edge>
      <edge id="152" source="1460" target="1109">
        <attvalues>
          <attvalue for="1" value="1" />
          <attvalue for="2" value="[(324080, 324120)]" />
          <attvalue for="3" value="40" />
        </attvalues>
      </edge>
      <edge id="153" source="1205" target="1210">
        <attvalues>
          <attvalue for="1" value="10" />
          <attvalue for="2" value="[(322180, 322200), (322260, 322280), (322300, 322320), (325000, 325020), (329540, 329580), (329660, 329740), (337100, 337180), (339400, 339420), (339460, 339480), (339780, 339800)]" />
          <attvalue for="3" value="340" />
        </attvalues>
      </edge>
      <edge id="154" source="1205" target="1469">
        <attvalues>
          <attvalue for="1" value="5" />
          <attvalue for="2" value="[(325440, 325460), (334200, 334280), (344820, 344840), (344980, 345080), (345100, 345140)]" />
          <attvalue for="3" value="260" />
        </attvalues>
      </edge>
      <edge id="155" source="1205" target="1352">
        <attvalues>
          <attvalue for="1" value="9" />
          <attvalue for="2" value="[(323360, 323380), (323720, 323940), (344400, 344500), (345460, 345480), (345580, 345600), (345640, 345660), (345680, 345700), (345760, 345780), (345800, 345820)]" />
          <attvalue for="3" value="460" />
        </attvalues>
      </edge>
      <edge id="156" source="1205" target="1098">
        <attvalues>
          <attvalue for="1" value="1" />
          <attvalue for="2" value="[(346180, 346200)]" />
          <attvalue for="3" value="20" />
        </attvalues>
      </edge>
      <edge id="157" source="1205" target="1485">
        <attvalues>
          <attvalue for="1" value="1" />
          <attvalue for="2" value="[(322740, 322760)]" />
          <attvalue for="3" value="20" />
        </attvalues>
      </edge>
      <edge id="158" source="1205" target="1144">
        <attvalues>
          <attvalue for="1" value="3" />
          <attvalue for="2" value="[(335420, 335460), (342400, 342420), (342720, 342760)]" />
          <attvalue for="3" value="100" />
        </attvalues>
      </edge>
      <edge id="159" source="1205" target="1108">
        <attvalues>
          <attvalue for="1" value="1" />
          <attvalue for="2" value="[(334960, 335000)]" />
          <attvalue for="3" value="40" />
        </attvalues>
      </edge>
      <edge id="160" source="1205" target="1109">
        <attvalues>
          <attvalue for="1" value="4" />
          <attvalue for="2" value="[(323620, 323640), (324140, 324160), (335240, 335260), (346180, 346220)]" />
          <attvalue for="3" value="100" />
        </attvalues>
      </edge>
      <edge id="161" source="1205" target="1114">
        <attvalues>
          <attvalue for="1" value="1" />
          <attvalue for="2" value="[(347000, 347020)]" />
          <attvalue for="3" value="20" />
        </attvalues>
      </edge>
      <edge id="162" source="1205" target="1115">
        <attvalues>
          <attvalue for="1" value="5" />
          <attvalue for="2" value="[(324900, 324940), (327500, 327520), (335760, 335780), (338600, 338620), (339880, 339900)]" />
          <attvalue for="3" value="120" />
        </attvalues>
      </edge>
      <edge id="163" source="1205" target="1629">
        <attvalues>
          <attvalue for="1" value="14" />
          <attvalue for="2" value="[(326680, 326700), (330220, 330240), (330700, 330720), (330760, 330780), (331300, 331360), (332080, 332100), (340220, 340240), (342660, 342780), (342800, 342840), (343680, 343700), (344320, 344340), (345980, 346000), (346040, 346100), (346140, 346180)]" />
          <attvalue for="3" value="500" />
        </attvalues>
      </edge>
      <edge id="164" source="1205" target="1769">
        <attvalues>
          <attvalue for="1" value="1" />
          <attvalue for="2" value="[(343760, 343780)]" />
          <attvalue for="3" value="20" />
        </attvalues>
      </edge>
      <edge id="165" source="1205" target="1130">
        <attvalues>
          <attvalue for="1" value="1" />
          <attvalue for="2" value="[(339960, 339980)]" />
          <attvalue for="3" value="20" />
        </attvalues>
      </edge>
      <edge id="166" source="1205" target="1784">
        <attvalues>
          <attvalue for="1" value="8" />
          <attvalue for="2" value="[(327720, 327740), (327760, 327780), (327920, 327940), (327980, 328020), (328520, 328580), (331080, 331100), (332340, 332360), (337720, 337760)]" />
          <attvalue for="3" value="240" />
        </attvalues>
      </edge>
      <edge id="167" source="1205" target="1658">
        <attvalues>
          <attvalue for="1" value="4" />
          <attvalue for="2" value="[(327980, 328020), (328700, 328740), (328760, 328780), (341220, 341240)]" />
          <attvalue for="3" value="120" />
        </attvalues>
      </edge>
      <edge id="168" source="1205" target="1149">
        <attvalues>
          <attvalue for="1" value="9" />
          <attvalue for="2" value="[(338580, 338600), (339780, 339820), (340860, 340880), (342360, 342380), (342680, 342760), (342820, 342940), (342960, 342980), (343000, 343020), (343240, 343280)]" />
          <attvalue for="3" value="380" />
        </attvalues>
      </edge>
      <edge id="169" source="1205" target="1535">
        <attvalues>
          <attvalue for="1" value="1" />
          <attvalue for="2" value="[(329700, 329720)]" />
          <attvalue for="3" value="20" />
        </attvalues>
      </edge>
      <edge id="170" source="1209" target="1130">
        <attvalues>
          <attvalue for="1" value="1" />
          <attvalue for="2" value="[(338360, 338380)]" />
          <attvalue for="3" value="20" />
        </attvalues>
      </edge>
      <edge id="171" source="1209" target="1629">
        <attvalues>
          <attvalue for="1" value="1" />
          <attvalue for="2" value="[(337900, 337960)]" />
          <attvalue for="3" value="60" />
        </attvalues>
      </edge>
      <edge id="172" source="1209" target="1115">
        <attvalues>
          <attvalue for="1" value="1" />
          <attvalue for="2" value="[(338360, 338380)]" />
          <attvalue for="3" value="20" />
        </attvalues>
      </edge>
      <edge id="173" source="1210" target="1098">
        <attvalues>
          <attvalue for="1" value="1" />
          <attvalue for="2" value="[(329720, 329740)]" />
          <attvalue for="3" value="20" />
        </attvalues>
      </edge>
      <edge id="174" source="1210" target="1144">
        <attvalues>
          <attvalue for="1" value="3" />
          <attvalue for="2" value="[(335140, 335160), (336500, 336520), (338980, 339000)]" />
          <attvalue for="3" value="60" />
        </attvalues>
      </edge>
      <edge id="175" source="1210" target="1362">
        <attvalues>
          <attvalue for="1" value="7" />
          <attvalue for="2" value="[(325060, 325120), (325160, 325300), (325320, 325380), (325580, 325620), (325640, 325660), (326060, 326160), (326220, 326260)]" />
          <attvalue for="3" value="460" />
        </attvalues>
      </edge>
      <edge id="176" source="1210" target="1108">
        <attvalues>
          <attvalue for="1" value="1" />
          <attvalue for="2" value="[(336920, 336940)]" />
          <attvalue for="3" value="20" />
        </attvalues>
      </edge>
      <edge id="177" source="1210" target="1365">
        <attvalues>
          <attvalue for="1" value="14" />
          <attvalue for="2" value="[(335400, 335440), (335480, 335500), (335560, 335640), (335720, 335880), (335920, 335960), (335980, 336100), (336120, 336140), (336380, 336400), (336520, 336540), (336580, 336600), (336640, 336660), (336760, 336780), (338660, 338680), (344100, 344400)]" />
          <attvalue for="3" value="900" />
        </attvalues>
      </edge>
      <edge id="178" source="1210" target="1114">
        <attvalues>
          <attvalue for="1" value="6" />
          <attvalue for="2" value="[(332620, 332680), (336440, 336460), (338380, 338420), (339140, 339180), (339200, 339220), (343540, 343580)]" />
          <attvalue for="3" value="220" />
        </attvalues>
      </edge>
      <edge id="179" source="1210" target="1115">
        <attvalues>
          <attvalue for="1" value="101" />
          <attvalue for="2" value="[(323120, 323140), (324000, 324060), (324160, 324340), (324360, 324400), (324420, 324460), (324480, 324520), (324540, 324560), (324660, 324680), (324700, 324720), (324740, 324900), (324940, 325020), (325040, 325060), (325080, 325140), (325160, 325760), (325820, 325840), (325940, 325980), (326320, 326340), (326800, 327440), (327480, 327540), (327580, 327600), (328160, 328680), (328700, 328720), (329000, 329020), (329040, 329060), (329360, 329380), (329400, 329440), (329480, 329560), (329580, 329600), (329700, 329740), (329780, 329980), (330020, 330040), (330060, 330120), (330140, 330160), (330260, 330280), (330320, 330340), (330400, 330460), (330480, 330500), (330600, 330640), (330660, 330860), (330880, 331220), (331380, 331400), (331420, 331960), (331980, 332280), (332300, 332320), (332440, 332460), (332500, 332520), (332560, 332600), (332680, 332740), (332760, 332920), (333000, 333020), (333040, 333060), (333100, 333160), (333180, 333920), (333960, 333980), (334040, 334060), (334120, 334140), (334240, 334300), (334440, 334540), (334560, 334580), (334740, 334840), (334960, 334980), (335880, 335900), (336240, 336260), (336340, 336360), (336400, 336420), (336540, 336580), (336600, 336620), (336660, 336720), (336780, 336840), (336860, 337020), (337040, 337080), (337220, 337320), (337360, 337400), (337440, 337500), (337680, 338020), (338080, 338180), (338200, 338220), (338260, 338300), (338320, 338420), (338440, 338500), (338600, 338640), (338660, 338680), (339280, 339300), (339560, 339580), (339760, 339800), (339960, 340580), (340600, 340640), (341080, 341120), (341140, 341300), (341340, 341520), (342620, 342640), (342760, 342780), (342840, 342880), (342920, 342940), (343200, 343320), (343420, 343440), (344400, 344440), (345080, 345140), (345220, 345240), (345260, 345340), (345360, 345460)]" />
          <attvalue for="3" value="9360" />
        </attvalues>
      </edge>
      <edge id="180" source="1210" target="1629">
        <attvalues>
          <attvalue for="1" value="14" />
          <attvalue for="2" value="[(326720, 326740), (327400, 327420), (327520, 327540), (327660, 327740), (329000, 329040), (333040, 333060), (333460, 333520), (333960, 333980), (335100, 335160), (338240, 338260), (338500, 338540), (339660, 339760), (343160, 343180), (343680, 343700)]" />
          <attvalue for="3" value="540" />
        </attvalues>
      </edge>
      <edge id="181" source="1210" target="1702">
        <attvalues>
          <attvalue for="1" value="8" />
          <attvalue for="2" value="[(337020, 337080), (337260, 337300), (337340, 337360), (337400, 337440), (337460, 337500), (337720, 337740), (338220, 338260), (343580, 343620)]" />
          <attvalue for="3" value="300" />
        </attvalues>
      </edge>
      <edge id="182" source="1210" target="1383">
        <attvalues>
          <attvalue for="1" value="12" />
          <attvalue for="2" value="[(326460, 326480), (326500, 326520), (326540, 326640), (326660, 326720), (326740, 326760), (326780, 326940), (326960, 327000), (327020, 327140), (327360, 327400), (327440, 327460), (327540, 327580), (327660, 327680)]" />
          <attvalue for="3" value="660" />
        </attvalues>
      </edge>
      <edge id="183" source="1210" target="1130">
        <attvalues>
          <attvalue for="1" value="2" />
          <attvalue for="2" value="[(338420, 338440), (344880, 344900)]" />
          <attvalue for="3" value="40" />
        </attvalues>
      </edge>
      <edge id="184" source="1210" target="1260">
        <attvalues>
          <attvalue for="1" value="4" />
          <attvalue for="2" value="[(336240, 336260), (336420, 336440), (338500, 338520), (338700, 338720)]" />
          <attvalue for="3" value="80" />
        </attvalues>
      </edge>
      <edge id="185" source="1210" target="1391">
        <attvalues>
          <attvalue for="1" value="2" />
          <attvalue for="2" value="[(326340, 326360), (326380, 326400)]" />
          <attvalue for="3" value="40" />
        </attvalues>
      </edge>
      <edge id="186" source="1210" target="1784">
        <attvalues>
          <attvalue for="1" value="1" />
          <attvalue for="2" value="[(324900, 324920)]" />
          <attvalue for="3" value="20" />
        </attvalues>
      </edge>
      <edge id="187" source="1210" target="1401">
        <attvalues>
          <attvalue for="1" value="7" />
          <attvalue for="2" value="[(327940, 327960), (328140, 328180), (328200, 328240), (328260, 328300), (328360, 328380), (328460, 328500), (328600, 328640)]" />
          <attvalue for="3" value="240" />
        </attvalues>
      </edge>
      <edge id="188" source="1210" target="1658">
        <attvalues>
          <attvalue for="1" value="17" />
          <attvalue for="2" value="[(322960, 322980), (323000, 323020), (323040, 323060), (323120, 323140), (324300, 324340), (324500, 324520), (329900, 329920), (331220, 331240), (331320, 331360), (332440, 332460), (340080, 340100), (343220, 343240), (343420, 343440), (343960, 343980), (344000, 344020), (344720, 344740), (345460, 345480)]" />
          <attvalue for="3" value="380" />
        </attvalues>
      </edge>
      <edge id="189" source="1210" target="1660">
        <attvalues>
          <attvalue for="1" value="1" />
          <attvalue for="2" value="[(344880, 344900)]" />
          <attvalue for="3" value="20" />
        </attvalues>
      </edge>
      <edge id="190" source="1210" target="1149">
        <attvalues>
          <attvalue for="1" value="13" />
          <attvalue for="2" value="[(332480, 332540), (332560, 332580), (338260, 338440), (338600, 338620), (339040, 339300), (339760, 339820), (343140, 343180), (343660, 343680), (343700, 343720), (344440, 344460), (344740, 344760), (344880, 344900), (344960, 345260)]" />
          <attvalue for="3" value="1040" />
        </attvalues>
      </edge>
      <edge id="191" source="1210" target="1109">
        <attvalues>
          <attvalue for="1" value="62" />
          <attvalue for="2" value="[(322180, 322220), (322360, 322480), (322500, 322540), (322780, 322800), (322860, 322880), (324260, 324300), (324320, 324380), (324540, 324560), (324580, 324600), (324680, 324840), (329540, 329560), (329720, 329740), (329880, 329900), (330020, 330040), (330140, 330180), (330380, 330400), (330440, 330460), (330500, 330520), (330540, 330560), (330720, 330740), (331000, 331020), (331160, 331200), (331240, 331260), (331380, 331400), (331740, 331760), (331800, 331840), (331880, 331900), (332000, 332040), (332060, 332080), (332100, 332120), (332180, 332200), (332220, 332280), (332300, 332340), (332440, 332460), (332580, 332600), (332860, 332880), (332920, 332940), (332980, 333000), (335260, 335280), (335300, 335380), (337160, 337180), (337620, 337660), (338280, 338320), (338660, 338680), (340620, 340760), (340800, 340940), (341020, 341440), (341500, 341520), (341640, 341660), (341700, 341720), (342360, 342420), (342560, 342580), (342620, 342640), (343320, 343340), (343400, 343420), (343440, 343460), (344020, 344040), (344480, 344540), (344680, 344700), (344840, 344860), (345000, 345020), (345440, 345480)]" />
          <attvalue for="3" value="2560" />
        </attvalues>
      </edge>
      <edge id="192" source="1469" target="1260">
        <attvalues>
          <attvalue for="1" value="4" />
          <attvalue for="2" value="[(335980, 336020), (345680, 345700), (345800, 345820), (347380, 347420)]" />
          <attvalue for="3" value="120" />
        </attvalues>
      </edge>
      <edge id="193" source="1469" target="1485">
        <attvalues>
          <attvalue for="1" value="3" />
          <attvalue for="2" value="[(307080, 307100), (312620, 312660), (318560, 318640)]" />
          <attvalue for="3" value="140" />
        </attvalues>
      </edge>
      <edge id="194" source="1469" target="1144">
        <attvalues>
          <attvalue for="1" value="1" />
          <attvalue for="2" value="[(344540, 344560)]" />
          <attvalue for="3" value="20" />
        </attvalues>
      </edge>
      <edge id="195" source="1469" target="1658">
        <attvalues>
          <attvalue for="1" value="1" />
          <attvalue for="2" value="[(344040, 344080)]" />
          <attvalue for="3" value="40" />
        </attvalues>
      </edge>
      <edge id="196" source="1469" target="1115">
        <attvalues>
          <attvalue for="1" value="2" />
          <attvalue for="2" value="[(323300, 323360), (323440, 323460)]" />
          <attvalue for="3" value="80" />
        </attvalues>
      </edge>
      <edge id="197" source="1469" target="1660">
        <attvalues>
          <attvalue for="1" value="4" />
          <attvalue for="2" value="[(346160, 346180), (346200, 346220), (346280, 346300), (346360, 346400)]" />
          <attvalue for="3" value="100" />
        </attvalues>
      </edge>
      <edge id="198" source="1469" target="1109">
        <attvalues>
          <attvalue for="1" value="10" />
          <attvalue for="2" value="[(323280, 323340), (325340, 325380), (325460, 325480), (325700, 325720), (325780, 325800), (325940, 325960), (334540, 334580), (334900, 334940), (334960, 334980), (344100, 344160)]" />
          <attvalue for="3" value="340" />
        </attvalues>
      </edge>
      <edge id="199" source="1352" target="1485">
        <attvalues>
          <attvalue for="1" value="1" />
          <attvalue for="2" value="[(318100, 318180)]" />
          <attvalue for="3" value="80" />
        </attvalues>
      </edge>
      <edge id="200" source="1352" target="1115">
        <attvalues>
          <attvalue for="1" value="1" />
          <attvalue for="2" value="[(328040, 328060)]" />
          <attvalue for="3" value="20" />
        </attvalues>
      </edge>
      <edge id="201" source="1352" target="1109">
        <attvalues>
          <attvalue for="1" value="10" />
          <attvalue for="2" value="[(332940, 332980), (333120, 333160), (333180, 333280), (333320, 333700), (333760, 333780), (333880, 333900), (333960, 333980), (334000, 334020), (334040, 334060), (334080, 334120)]" />
          <attvalue for="3" value="700" />
        </attvalues>
      </edge>
      <edge id="202" source="1098" target="1232">
        <attvalues>
          <attvalue for="1" value="3" />
          <attvalue for="2" value="[(346040, 346060), (346100, 346120), (346280, 346300)]" />
          <attvalue for="3" value="60" />
        </attvalues>
      </edge>
      <edge id="203" source="1098" target="1365">
        <attvalues>
          <attvalue for="1" value="1" />
          <attvalue for="2" value="[(345800, 345860)]" />
          <attvalue for="3" value="60" />
        </attvalues>
      </edge>
      <edge id="204" source="1098" target="1114">
        <attvalues>
          <attvalue for="1" value="1" />
          <attvalue for="2" value="[(331840, 331860)]" />
          <attvalue for="3" value="20" />
        </attvalues>
      </edge>
      <edge id="205" source="1098" target="1115">
        <attvalues>
          <attvalue for="1" value="7" />
          <attvalue for="2" value="[(336220, 336240), (346180, 346220), (346340, 346780), (346820, 346840), (346860, 346880), (346900, 346920), (347120, 347140)]" />
          <attvalue for="3" value="580" />
        </attvalues>
      </edge>
      <edge id="206" source="1098" target="1629">
        <attvalues>
          <attvalue for="1" value="7" />
          <attvalue for="2" value="[(329960, 330000), (344020, 344040), (345560, 345580), (345600, 345680), (345740, 345800), (345840, 345860), (346280, 346300)]" />
          <attvalue for="3" value="260" />
        </attvalues>
      </edge>
      <edge id="207" source="1098" target="1378">
        <attvalues>
          <attvalue for="1" value="1" />
          <attvalue for="2" value="[(345800, 345820)]" />
          <attvalue for="3" value="20" />
        </attvalues>
      </edge>
      <edge id="208" source="1098" target="1148">
        <attvalues>
          <attvalue for="1" value="3" />
          <attvalue for="2" value="[(345060, 345080), (345260, 345280), (345300, 345320)]" />
          <attvalue for="3" value="60" />
        </attvalues>
      </edge>
      <edge id="209" source="1098" target="1260">
        <attvalues>
          <attvalue for="1" value="1" />
          <attvalue for="2" value="[(345060, 345080)]" />
          <attvalue for="3" value="20" />
        </attvalues>
      </edge>
      <edge id="210" source="1098" target="1391">
        <attvalues>
          <attvalue for="1" value="4" />
          <attvalue for="2" value="[(339020, 339080), (339100, 339120), (339160, 339280), (339300, 339320)]" />
          <attvalue for="3" value="220" />
        </attvalues>
      </edge>
      <edge id="211" source="1098" target="1525">
        <attvalues>
          <attvalue for="1" value="1" />
          <attvalue for="2" value="[(329580, 329600)]" />
          <attvalue for="3" value="20" />
        </attvalues>
      </edge>
      <edge id="212" source="1098" target="1142">
        <attvalues>
          <attvalue for="1" value="1" />
          <attvalue for="2" value="[(347120, 347140)]" />
          <attvalue for="3" value="20" />
        </attvalues>
      </edge>
      <edge id="213" source="1098" target="1144">
        <attvalues>
          <attvalue for="1" value="1" />
          <attvalue for="2" value="[(336160, 336220)]" />
          <attvalue for="3" value="60" />
        </attvalues>
      </edge>
      <edge id="214" source="1098" target="1658">
        <attvalues>
          <attvalue for="1" value="1" />
          <attvalue for="2" value="[(336060, 336100)]" />
          <attvalue for="3" value="40" />
        </attvalues>
      </edge>
      <edge id="215" source="1098" target="1660">
        <attvalues>
          <attvalue for="1" value="6" />
          <attvalue for="2" value="[(344840, 344860), (345100, 345120), (345220, 345240), (345260, 345300), (345320, 345360), (345380, 345400)]" />
          <attvalue for="3" value="160" />
        </attvalues>
      </edge>
      <edge id="216" source="1098" target="1149">
        <attvalues>
          <attvalue for="1" value="3" />
          <attvalue for="2" value="[(344780, 344800), (345300, 345320), (345680, 345700)]" />
          <attvalue for="3" value="60" />
        </attvalues>
      </edge>
      <edge id="217" source="1098" target="1109">
        <attvalues>
          <attvalue for="1" value="6" />
          <attvalue for="2" value="[(329740, 329800), (336080, 336100), (346180, 346220), (347120, 347140), (347400, 347420), (347440, 347460)]" />
          <attvalue for="3" value="180" />
        </attvalues>
      </edge>
      <edge id="218" source="1485" target="1702">
        <attvalues>
          <attvalue for="1" value="1" />
          <attvalue for="2" value="[(304120, 304140)]" />
          <attvalue for="3" value="20" />
        </attvalues>
      </edge>
      <edge id="219" source="1485" target="1383">
        <attvalues>
          <attvalue for="1" value="3" />
          <attvalue for="2" value="[(318240, 318260), (318300, 318380), (321460, 321500)]" />
          <attvalue for="3" value="140" />
        </attvalues>
      </edge>
      <edge id="220" source="1485" target="1391">
        <attvalues>
          <attvalue for="1" value="1" />
          <attvalue for="2" value="[(318460, 318500)]" />
          <attvalue for="3" value="40" />
        </attvalues>
      </edge>
      <edge id="221" source="1485" target="1365">
        <attvalues>
          <attvalue for="1" value="1" />
          <attvalue for="2" value="[(317420, 317440)]" />
          <attvalue for="3" value="20" />
        </attvalues>
      </edge>
      <edge id="222" source="1485" target="1401">
        <attvalues>
          <attvalue for="1" value="2" />
          <attvalue for="2" value="[(317480, 317500), (317580, 317600)]" />
          <attvalue for="3" value="40" />
        </attvalues>
      </edge>
      <edge id="223" source="1232" target="1769">
        <attvalues>
          <attvalue for="1" value="2" />
          <attvalue for="2" value="[(347000, 347040), (347060, 347080)]" />
          <attvalue for="3" value="60" />
        </attvalues>
      </edge>
      <edge id="224" source="1232" target="1149">
        <attvalues>
          <attvalue for="1" value="2" />
          <attvalue for="2" value="[(345940, 345980), (346000, 346020)]" />
          <attvalue for="3" value="60" />
        </attvalues>
      </edge>
      <edge id="225" source="1232" target="1109">
        <attvalues>
          <attvalue for="1" value="3" />
          <attvalue for="2" value="[(346140, 346160), (346300, 346320), (346640, 346680)]" />
          <attvalue for="3" value="80" />
        </attvalues>
      </edge>
      <edge id="226" source="1232" target="1142">
        <attvalues>
          <attvalue for="1" value="1" />
          <attvalue for="2" value="[(346180, 346200)]" />
          <attvalue for="3" value="20" />
        </attvalues>
      </edge>
      <edge id="227" source="1232" target="1401">
        <attvalues>
          <attvalue for="1" value="1" />
          <attvalue for="2" value="[(346880, 346920)]" />
          <attvalue for="3" value="40" />
        </attvalues>
      </edge>
      <edge id="228" source="1232" target="1115">
        <attvalues>
          <attvalue for="1" value="2" />
          <attvalue for="2" value="[(346120, 346140), (346640, 346660)]" />
          <attvalue for="3" value="40" />
        </attvalues>
      </edge>
      <edge id="229" source="1232" target="1629">
        <attvalues>
          <attvalue for="1" value="1" />
          <attvalue for="2" value="[(346280, 346300)]" />
          <attvalue for="3" value="20" />
        </attvalues>
      </edge>
      <edge id="230" source="1144" target="1702">
        <attvalues>
          <attvalue for="1" value="1" />
          <attvalue for="2" value="[(343160, 343180)]" />
          <attvalue for="3" value="20" />
        </attvalues>
      </edge>
      <edge id="231" source="1144" target="1365">
        <attvalues>
          <attvalue for="1" value="1" />
          <attvalue for="2" value="[(338940, 338960)]" />
          <attvalue for="3" value="20" />
        </attvalues>
      </edge>
      <edge id="232" source="1144" target="1114">
        <attvalues>
          <attvalue for="1" value="5" />
          <attvalue for="2" value="[(335240, 335260), (335440, 335460), (336120, 336140), (336380, 336420), (343180, 343200)]" />
          <attvalue for="3" value="120" />
        </attvalues>
      </edge>
      <edge id="233" source="1144" target="1115">
        <attvalues>
          <attvalue for="1" value="1" />
          <attvalue for="2" value="[(339660, 339700)]" />
          <attvalue for="3" value="40" />
        </attvalues>
      </edge>
      <edge id="234" source="1144" target="1629">
        <attvalues>
          <attvalue for="1" value="10" />
          <attvalue for="2" value="[(335140, 335160), (336220, 336300), (336480, 336500), (336680, 336700), (339460, 339480), (339700, 339720), (342720, 342780), (342820, 342840), (343120, 343200), (346160, 346180)]" />
          <attvalue for="3" value="360" />
        </attvalues>
      </edge>
      <edge id="235" source="1144" target="1148">
        <attvalues>
          <attvalue for="1" value="2" />
          <attvalue for="2" value="[(345800, 345860), (347240, 347260)]" />
          <attvalue for="3" value="80" />
        </attvalues>
      </edge>
      <edge id="236" source="1144" target="1130">
        <attvalues>
          <attvalue for="1" value="8" />
          <attvalue for="2" value="[(335320, 335360), (335380, 335400), (336640, 336680), (339020, 339040), (339060, 339100), (339160, 339260), (339320, 339400), (344220, 344260)]" />
          <attvalue for="3" value="380" />
        </attvalues>
      </edge>
      <edge id="237" source="1144" target="1260">
        <attvalues>
          <attvalue for="1" value="9" />
          <attvalue for="2" value="[(335300, 335320), (335380, 335400), (336360, 336380), (342420, 342440), (343080, 343100), (344040, 344060), (344280, 344300), (346200, 346240), (346320, 346360)]" />
          <attvalue for="3" value="220" />
        </attvalues>
      </edge>
      <edge id="238" source="1144" target="1658">
        <attvalues>
          <attvalue for="1" value="1" />
          <attvalue for="2" value="[(336120, 336140)]" />
          <attvalue for="3" value="20" />
        </attvalues>
      </edge>
      <edge id="239" source="1144" target="1660">
        <attvalues>
          <attvalue for="1" value="9" />
          <attvalue for="2" value="[(336300, 336320), (336500, 336520), (339420, 339460), (339540, 339560), (339580, 339600), (339840, 339860), (343640, 343660), (344120, 344160), (346480, 346500)]" />
          <attvalue for="3" value="220" />
        </attvalues>
      </edge>
      <edge id="240" source="1144" target="1149">
        <attvalues>
          <attvalue for="1" value="6" />
          <attvalue for="2" value="[(334440, 334460), (335100, 335140), (335480, 335500), (339700, 339720), (342720, 342780), (342800, 342820)]" />
          <attvalue for="3" value="180" />
        </attvalues>
      </edge>
      <edge id="241" source="1144" target="1109">
        <attvalues>
          <attvalue for="1" value="1" />
          <attvalue for="2" value="[(336000, 336060)]" />
          <attvalue for="3" value="60" />
        </attvalues>
      </edge>
      <edge id="242" source="1362" target="1115">
        <attvalues>
          <attvalue for="1" value="12" />
          <attvalue for="2" value="[(325100, 325160), (325240, 325260), (325300, 325320), (325340, 325380), (325500, 325520), (325540, 325600), (325620, 325660), (325700, 325720), (325760, 325780), (325880, 325900), (325940, 325960), (325980, 326000)]" />
          <attvalue for="3" value="360" />
        </attvalues>
      </edge>
      <edge id="243" source="1362" target="1629">
        <attvalues>
          <attvalue for="1" value="4" />
          <attvalue for="2" value="[(326800, 326820), (326860, 326880), (327320, 327340), (328980, 329000)]" />
          <attvalue for="3" value="80" />
        </attvalues>
      </edge>
      <edge id="244" source="1108" target="1702">
        <attvalues>
          <attvalue for="1" value="5" />
          <attvalue for="2" value="[(340240, 340260), (340320, 340380), (340400, 340420), (340440, 340560), (340600, 340640)]" />
          <attvalue for="3" value="260" />
        </attvalues>
      </edge>
      <edge id="245" source="1108" target="1260">
        <attvalues>
          <attvalue for="1" value="1" />
          <attvalue for="2" value="[(340400, 340460)]" />
          <attvalue for="3" value="60" />
        </attvalues>
      </edge>
      <edge id="246" source="1108" target="1149">
        <attvalues>
          <attvalue for="1" value="2" />
          <attvalue for="2" value="[(340240, 340260), (341380, 341400)]" />
          <attvalue for="3" value="40" />
        </attvalues>
      </edge>
      <edge id="247" source="1108" target="1391">
        <attvalues>
          <attvalue for="1" value="1" />
          <attvalue for="2" value="[(341380, 341460)]" />
          <attvalue for="3" value="80" />
        </attvalues>
      </edge>
      <edge id="248" source="1108" target="1115">
        <attvalues>
          <attvalue for="1" value="1" />
          <attvalue for="2" value="[(334640, 334660)]" />
          <attvalue for="3" value="20" />
        </attvalues>
      </edge>
      <edge id="249" source="1108" target="1114">
        <attvalues>
          <attvalue for="1" value="2" />
          <attvalue for="2" value="[(334980, 335000), (340320, 340340)]" />
          <attvalue for="3" value="40" />
        </attvalues>
      </edge>
      <edge id="250" source="1108" target="1629">
        <attvalues>
          <attvalue for="1" value="3" />
          <attvalue for="2" value="[(338700, 338760), (340400, 340560), (340580, 340640)]" />
          <attvalue for="3" value="280" />
        </attvalues>
      </edge>
      <edge id="251" source="1365" target="1658">
        <attvalues>
          <attvalue for="1" value="1" />
          <attvalue for="2" value="[(338560, 338600)]" />
          <attvalue for="3" value="40" />
        </attvalues>
      </edge>
      <edge id="252" source="1365" target="1114">
        <attvalues>
          <attvalue for="1" value="1" />
          <attvalue for="2" value="[(338440, 338500)]" />
          <attvalue for="3" value="60" />
        </attvalues>
      </edge>
      <edge id="253" source="1365" target="1401">
        <attvalues>
          <attvalue for="1" value="5" />
          <attvalue for="2" value="[(332140, 332160), (332180, 332200), (335680, 335700), (335760, 335820), (336260, 336280)]" />
          <attvalue for="3" value="140" />
        </attvalues>
      </edge>
      <edge id="254" source="1365" target="1115">
        <attvalues>
          <attvalue for="1" value="6" />
          <attvalue for="2" value="[(336240, 336560), (336660, 336680), (338500, 338620), (338640, 338740), (338920, 338960), (339220, 339240)]" />
          <attvalue for="3" value="620" />
        </attvalues>
      </edge>
      <edge id="255" source="1365" target="1660">
        <attvalues>
          <attvalue for="1" value="1" />
          <attvalue for="2" value="[(340000, 340020)]" />
          <attvalue for="3" value="20" />
        </attvalues>
      </edge>
      <edge id="256" source="1365" target="1149">
        <attvalues>
          <attvalue for="1" value="4" />
          <attvalue for="2" value="[(338420, 338500), (338580, 338620), (339300, 339340), (339500, 339560)]" />
          <attvalue for="3" value="220" />
        </attvalues>
      </edge>
      <edge id="257" source="1365" target="1629">
        <attvalues>
          <attvalue for="1" value="7" />
          <attvalue for="2" value="[(331440, 331500), (331760, 331820), (331840, 331900), (338340, 338360), (338420, 338440), (338520, 338560), (345880, 345940)]" />
          <attvalue for="3" value="320" />
        </attvalues>
      </edge>
      <edge id="258" source="1114" target="1109">
        <attvalues>
          <attvalue for="1" value="2" />
          <attvalue for="2" value="[(334360, 334380), (339460, 339480)]" />
          <attvalue for="3" value="40" />
        </attvalues>
      </edge>
      <edge id="259" source="1114" target="1115">
        <attvalues>
          <attvalue for="1" value="7" />
          <attvalue for="2" value="[(339260, 339280), (339420, 339440), (339460, 339480), (339520, 339540), (339660, 339680), (339700, 339740), (340660, 340680)]" />
          <attvalue for="3" value="160" />
        </attvalues>
      </edge>
      <edge id="260" source="1114" target="1629">
        <attvalues>
          <attvalue for="1" value="11" />
          <attvalue for="2" value="[(331580, 331600), (333820, 333880), (334720, 334740), (334920, 334940), (335440, 335460), (337600, 337620), (337940, 337980), (338040, 338060), (339580, 339620), (344040, 344060), (344540, 344580)]" />
          <attvalue for="3" value="320" />
        </attvalues>
      </edge>
      <edge id="261" source="1114" target="1702">
        <attvalues>
          <attvalue for="1" value="1" />
          <attvalue for="2" value="[(340280, 340300)]" />
          <attvalue for="3" value="20" />
        </attvalues>
      </edge>
      <edge id="262" source="1114" target="1130">
        <attvalues>
          <attvalue for="1" value="7" />
          <attvalue for="2" value="[(342300, 342340), (342540, 342560), (342680, 342740), (342820, 342840), (342860, 342880), (342980, 343080), (343100, 343120)]" />
          <attvalue for="3" value="280" />
        </attvalues>
      </edge>
      <edge id="263" source="1114" target="1260">
        <attvalues>
          <attvalue for="1" value="7" />
          <attvalue for="2" value="[(331500, 331520), (336280, 336300), (338300, 338320), (339460, 339480), (341180, 341200), (344220, 344240), (346780, 346800)]" />
          <attvalue for="3" value="140" />
        </attvalues>
      </edge>
      <edge id="264" source="1114" target="1401">
        <attvalues>
          <attvalue for="1" value="1" />
          <attvalue for="2" value="[(338740, 338760)]" />
          <attvalue for="3" value="20" />
        </attvalues>
      </edge>
      <edge id="265" source="1114" target="1658">
        <attvalues>
          <attvalue for="1" value="3" />
          <attvalue for="2" value="[(334740, 334800), (335640, 335660), (344820, 344840)]" />
          <attvalue for="3" value="100" />
        </attvalues>
      </edge>
      <edge id="266" source="1114" target="1149">
        <attvalues>
          <attvalue for="1" value="21" />
          <attvalue for="2" value="[(332400, 332420), (333920, 333980), (334460, 334480), (334940, 334960), (337860, 337880), (338300, 338320), (338380, 338420), (338440, 338500), (338520, 338540), (338620, 338640), (339140, 339220), (339260, 339280), (339620, 339640), (339660, 339740), (340940, 340960), (341020, 341080), (342140, 342160), (344060, 344080), (344220, 344240), (344840, 344860), (345720, 345740)]" />
          <attvalue for="3" value="680" />
        </attvalues>
      </edge>
      <edge id="267" source="1115" target="1702">
        <attvalues>
          <attvalue for="1" value="11" />
          <attvalue for="2" value="[(327140, 327160), (336860, 336900), (337020, 337100), (337120, 337160), (337220, 337240), (337260, 337320), (337360, 337400), (337420, 337440), (337460, 337720), (338260, 338320), (343040, 343060)]" />
          <attvalue for="3" value="660" />
        </attvalues>
      </edge>
      <edge id="268" source="1115" target="1629">
        <attvalues>
          <attvalue for="1" value="22" />
          <attvalue for="2" value="[(326700, 326720), (326780, 326800), (326900, 326920), (327400, 327420), (327520, 327540), (327580, 327600), (328920, 328940), (329020, 329040), (332420, 332440), (332600, 332660), (332780, 332800), (333460, 333540), (334100, 334120), (338520, 338540), (339800, 339820), (343700, 343720), (343820, 343880), (343960, 343980), (344060, 344080), (344100, 344180), (344200, 344260), (346260, 346300)]" />
          <attvalue for="3" value="700" />
        </attvalues>
      </edge>
      <edge id="269" source="1115" target="1378">
        <attvalues>
          <attvalue for="1" value="3" />
          <attvalue for="2" value="[(338620, 338640), (338720, 338760), (339320, 339360)]" />
          <attvalue for="3" value="100" />
        </attvalues>
      </edge>
      <edge id="270" source="1115" target="1383">
        <attvalues>
          <attvalue for="1" value="19" />
          <attvalue for="2" value="[(325740, 325800), (326800, 326880), (326900, 326920), (326940, 326980), (327040, 327060), (327080, 327120), (327160, 327200), (327280, 327300), (327360, 327380), (343500, 343560), (343580, 343600), (343620, 343660), (343680, 343700), (343720, 343740), (343760, 343820), (343860, 343920), (344000, 344020), (344160, 344180), (344280, 344320)]" />
          <attvalue for="3" value="700" />
        </attvalues>
      </edge>
      <edge id="271" source="1115" target="1130">
        <attvalues>
          <attvalue for="1" value="1" />
          <attvalue for="2" value="[(338420, 338440)]" />
          <attvalue for="3" value="20" />
        </attvalues>
      </edge>
      <edge id="272" source="1115" target="1260">
        <attvalues>
          <attvalue for="1" value="5" />
          <attvalue for="2" value="[(335440, 335460), (336160, 336180), (336220, 336260), (338520, 338540), (343040, 343060)]" />
          <attvalue for="3" value="120" />
        </attvalues>
      </edge>
      <edge id="273" source="1115" target="1391">
        <attvalues>
          <attvalue for="1" value="1" />
          <attvalue for="2" value="[(327980, 328140)]" />
          <attvalue for="3" value="160" />
        </attvalues>
      </edge>
      <edge id="274" source="1115" target="1142">
        <attvalues>
          <attvalue for="1" value="1" />
          <attvalue for="2" value="[(346560, 346580)]" />
          <attvalue for="3" value="20" />
        </attvalues>
      </edge>
      <edge id="275" source="1115" target="1401">
        <attvalues>
          <attvalue for="1" value="4" />
          <attvalue for="2" value="[(326740, 326780), (328160, 328660), (328800, 328920), (336540, 336560)]" />
          <attvalue for="3" value="680" />
        </attvalues>
      </edge>
      <edge id="276" source="1115" target="1658">
        <attvalues>
          <attvalue for="1" value="17" />
          <attvalue for="2" value="[(323120, 323160), (323180, 323200), (323220, 323240), (326740, 326780), (327740, 327780), (329120, 329160), (330180, 330200), (330320, 330360), (330400, 330440), (330460, 330500), (330540, 331100), (331140, 331200), (331640, 331680), (332440, 332460), (343160, 343180), (343220, 343300), (343400, 343420)]" />
          <attvalue for="3" value="1140" />
        </attvalues>
      </edge>
      <edge id="277" source="1115" target="1660">
        <attvalues>
          <attvalue for="1" value="2" />
          <attvalue for="2" value="[(339880, 339900), (343840, 343860)]" />
          <attvalue for="3" value="40" />
        </attvalues>
      </edge>
      <edge id="278" source="1115" target="1149">
        <attvalues>
          <attvalue for="1" value="17" />
          <attvalue for="2" value="[(331460, 331500), (331600, 331640), (332500, 332520), (332560, 332580), (338260, 338300), (338320, 338420), (338580, 338640), (339260, 339300), (339320, 339380), (339620, 339820), (339840, 339860), (339940, 339960), (344380, 344420), (345080, 345120), (345180, 345200), (345220, 345260), (345780, 345840)]" />
          <attvalue for="3" value="860" />
        </attvalues>
      </edge>
      <edge id="279" source="1115" target="1109">
        <attvalues>
          <attvalue for="1" value="55" />
          <attvalue for="2" value="[(323260, 323420), (323460, 323480), (323500, 323520), (323600, 323660), (323680, 323700), (323720, 323740), (323800, 323860), (323920, 323940), (324540, 324560), (324600, 324620), (324680, 324700), (324720, 324760), (329020, 329040), (329060, 329080), (329200, 329220), (329380, 329440), (331360, 331380), (331740, 331760), (332220, 332260), (332280, 332320), (332560, 332600), (332620, 332680), (332860, 332920), (334340, 334360), (338420, 338460), (338640, 338660), (339480, 339500), (340620, 340640), (340840, 340880), (340900, 340980), (341020, 341620), (341660, 341840), (341880, 342160), (342180, 342260), (342300, 342340), (342400, 342480), (342500, 342520), (342580, 342640), (342740, 342760), (342780, 342880), (342960, 342980), (343080, 343140), (343420, 343440), (345280, 345300), (345320, 345340), (345440, 345480), (345600, 345640), (345660, 345720), (345780, 345820), (345860, 346060), (346120, 346180), (346740, 346780), (346820, 346860), (346900, 346940), (347160, 347180)]" />
          <attvalue for="3" value="3300" />
        </attvalues>
      </edge>
      <edge id="280" source="1629" target="1109">
        <attvalues>
          <attvalue for="1" value="6" />
          <attvalue for="2" value="[(326160, 326180), (328620, 328700), (328740, 328760), (329020, 329040), (337720, 337740), (346260, 346320)]" />
          <attvalue for="3" value="220" />
        </attvalues>
      </edge>
      <edge id="281" source="1629" target="1378">
        <attvalues>
          <attvalue for="1" value="7" />
          <attvalue for="2" value="[(325360, 325480), (325520, 325540), (325560, 325720), (326120, 326160), (334480, 334540), (334580, 334600), (345840, 345900)]" />
          <attvalue for="3" value="480" />
        </attvalues>
      </edge>
      <edge id="282" source="1629" target="1702">
        <attvalues>
          <attvalue for="1" value="11" />
          <attvalue for="2" value="[(333220, 333260), (333280, 333340), (340420, 340440), (340460, 340560), (340600, 340640), (340660, 340720), (340980, 341100), (341420, 341460), (343080, 343120), (343160, 343180), (344860, 344980)]" />
          <attvalue for="3" value="660" />
        </attvalues>
      </edge>
      <edge id="283" source="1629" target="1383">
        <attvalues>
          <attvalue for="1" value="17" />
          <attvalue for="2" value="[(327680, 327800), (327840, 327980), (328000, 328020), (328220, 328240), (328440, 328500), (328580, 328600), (328620, 328760), (328820, 328840), (340360, 340380), (343840, 343880), (346680, 346760), (346820, 346840), (346900, 346960), (346980, 347060), (347160, 347200), (347500, 347520), (347600, 347640)]" />
          <attvalue for="3" value="940" />
        </attvalues>
      </edge>
      <edge id="284" source="1629" target="1130">
        <attvalues>
          <attvalue for="1" value="4" />
          <attvalue for="2" value="[(336460, 336480), (338800, 338840), (344180, 344200), (344760, 344800)]" />
          <attvalue for="3" value="120" />
        </attvalues>
      </edge>
      <edge id="285" source="1629" target="1260">
        <attvalues>
          <attvalue for="1" value="2" />
          <attvalue for="2" value="[(334140, 334160), (338280, 338300)]" />
          <attvalue for="3" value="40" />
        </attvalues>
      </edge>
      <edge id="286" source="1629" target="1401">
        <attvalues>
          <attvalue for="1" value="12" />
          <attvalue for="2" value="[(331960, 332000), (332040, 332060), (332300, 332400), (332480, 332540), (332560, 332600), (332620, 332640), (332700, 332740), (334080, 334100), (338320, 338480), (339880, 339960), (340020, 340040), (344600, 344680)]" />
          <attvalue for="3" value="680" />
        </attvalues>
      </edge>
      <edge id="287" source="1629" target="1658">
        <attvalues>
          <attvalue for="1" value="7" />
          <attvalue for="2" value="[(325920, 325940), (332420, 332440), (336720, 336780), (341340, 341380), (342920, 342960), (343580, 343600), (343660, 343680)]" />
          <attvalue for="3" value="220" />
        </attvalues>
      </edge>
      <edge id="288" source="1629" target="1535">
        <attvalues>
          <attvalue for="1" value="1" />
          <attvalue for="2" value="[(346500, 346520)]" />
          <attvalue for="3" value="20" />
        </attvalues>
      </edge>
      <edge id="289" source="1629" target="1660">
        <attvalues>
          <attvalue for="1" value="6" />
          <attvalue for="2" value="[(338280, 338300), (338320, 338400), (338420, 338460), (340800, 340820), (343780, 343840), (343860, 343880)]" />
          <attvalue for="3" value="240" />
        </attvalues>
      </edge>
      <edge id="290" source="1629" target="1149">
        <attvalues>
          <attvalue for="1" value="19" />
          <attvalue for="2" value="[(333760, 333780), (334840, 334880), (334920, 334940), (336680, 336700), (338280, 338300), (339800, 339820), (339840, 339860), (342600, 342720), (342760, 342800), (342840, 342860), (343080, 343100), (343280, 343300), (343320, 343340), (343360, 343380), (343520, 343540), (343680, 343700), (344040, 344060), (344160, 344180), (345680, 345700)]" />
          <attvalue for="3" value="520" />
        </attvalues>
      </edge>
      <edge id="291" source="1378" target="1149">
        <attvalues>
          <attvalue for="1" value="5" />
          <attvalue for="2" value="[(338620, 338640), (339300, 339360), (339400, 339420), (339460, 339480), (339580, 339600)]" />
          <attvalue for="3" value="140" />
        </attvalues>
      </edge>
      <edge id="292" source="1378" target="1109">
        <attvalues>
          <attvalue for="1" value="8" />
          <attvalue for="2" value="[(326460, 326480), (326500, 326580), (326620, 326700), (326720, 326760), (326900, 326940), (326960, 326980), (327140, 327160), (327260, 327360)]" />
          <attvalue for="3" value="400" />
        </attvalues>
      </edge>
      <edge id="293" source="1378" target="1658">
        <attvalues>
          <attvalue for="1" value="2" />
          <attvalue for="2" value="[(329520, 329540), (344120, 344160)]" />
          <attvalue for="3" value="60" />
        </attvalues>
      </edge>
      <edge id="294" source="1702" target="1658">
        <attvalues>
          <attvalue for="1" value="1" />
          <attvalue for="2" value="[(343380, 343400)]" />
          <attvalue for="3" value="20" />
        </attvalues>
      </edge>
      <edge id="295" source="1702" target="1660">
        <attvalues>
          <attvalue for="1" value="3" />
          <attvalue for="2" value="[(341700, 341720), (341800, 341820), (341840, 341860)]" />
          <attvalue for="3" value="60" />
        </attvalues>
      </edge>
      <edge id="296" source="1702" target="1149">
        <attvalues>
          <attvalue for="1" value="3" />
          <attvalue for="2" value="[(340240, 340260), (343260, 343280), (343320, 343360)]" />
          <attvalue for="3" value="80" />
        </attvalues>
      </edge>
      <edge id="297" source="1383" target="1109">
        <attvalues>
          <attvalue for="1" value="1" />
          <attvalue for="2" value="[(328660, 328680)]" />
          <attvalue for="3" value="20" />
        </attvalues>
      </edge>
      <edge id="298" source="1383" target="1660">
        <attvalues>
          <attvalue for="1" value="1" />
          <attvalue for="2" value="[(342820, 342880)]" />
          <attvalue for="3" value="60" />
        </attvalues>
      </edge>
      <edge id="299" source="1148" target="1660">
        <attvalues>
          <attvalue for="1" value="1" />
          <attvalue for="2" value="[(346400, 346420)]" />
          <attvalue for="3" value="20" />
        </attvalues>
      </edge>
      <edge id="300" source="1148" target="1260">
        <attvalues>
          <attvalue for="1" value="4" />
          <attvalue for="2" value="[(343600, 343660), (343980, 344040), (344100, 344120), (345660, 345680)]" />
          <attvalue for="3" value="160" />
        </attvalues>
      </edge>
      <edge id="301" source="1148" target="1149">
        <attvalues>
          <attvalue for="1" value="1" />
          <attvalue for="2" value="[(345560, 345580)]" />
          <attvalue for="3" value="20" />
        </attvalues>
      </edge>
      <edge id="302" source="1130" target="1260">
        <attvalues>
          <attvalue for="1" value="10" />
          <attvalue for="2" value="[(333880, 333900), (333960, 333980), (334020, 334040), (334940, 334960), (337620, 337640), (337680, 337700), (338120, 338140), (339880, 339900), (344240, 344260), (344860, 344900)]" />
          <attvalue for="3" value="220" />
        </attvalues>
      </edge>
      <edge id="303" source="1130" target="1149">
        <attvalues>
          <attvalue for="1" value="12" />
          <attvalue for="2" value="[(339840, 339860), (340080, 340100), (340160, 340260), (340280, 340360), (340380, 340400), (340420, 340440), (340480, 340620), (340660, 340720), (340760, 340840), (344180, 344200), (344820, 344840), (344880, 344900)]" />
          <attvalue for="3" value="600" />
        </attvalues>
      </edge>
      <edge id="304" source="1130" target="1401">
        <attvalues>
          <attvalue for="1" value="1" />
          <attvalue for="2" value="[(337900, 338140)]" />
          <attvalue for="3" value="240" />
        </attvalues>
      </edge>
      <edge id="305" source="1130" target="1660">
        <attvalues>
          <attvalue for="1" value="9" />
          <attvalue for="2" value="[(337160, 337280), (337480, 337520), (337540, 337560), (337580, 337620), (337680, 337840), (337860, 337920), (337960, 337980), (338000, 338140), (338200, 338220)]" />
          <attvalue for="3" value="620" />
        </attvalues>
      </edge>
      <edge id="306" source="1260" target="1784">
        <attvalues>
          <attvalue for="1" value="1" />
          <attvalue for="2" value="[(336980, 337000)]" />
          <attvalue for="3" value="20" />
        </attvalues>
      </edge>
      <edge id="307" source="1260" target="1401">
        <attvalues>
          <attvalue for="1" value="1" />
          <attvalue for="2" value="[(338200, 338240)]" />
          <attvalue for="3" value="40" />
        </attvalues>
      </edge>
      <edge id="308" source="1260" target="1658">
        <attvalues>
          <attvalue for="1" value="1" />
          <attvalue for="2" value="[(338600, 338620)]" />
          <attvalue for="3" value="20" />
        </attvalues>
      </edge>
      <edge id="309" source="1260" target="1660">
        <attvalues>
          <attvalue for="1" value="14" />
          <attvalue for="2" value="[(336660, 336740), (336920, 337000), (337160, 337180), (337280, 337300), (337420, 337440), (337480, 337500), (337560, 337680), (338060, 338080), (340500, 340520), (342080, 342100), (342360, 342380), (342600, 342620), (343980, 344040), (344200, 344220)]" />
          <attvalue for="3" value="540" />
        </attvalues>
      </edge>
      <edge id="310" source="1260" target="1149">
        <attvalues>
          <attvalue for="1" value="7" />
          <attvalue for="2" value="[(334580, 334600), (334720, 334740), (337000, 337020), (338640, 338660), (340100, 340120), (344800, 344820), (344880, 344900)]" />
          <attvalue for="3" value="140" />
        </attvalues>
      </edge>
      <edge id="311" source="1391" target="1149">
        <attvalues>
          <attvalue for="1" value="3" />
          <attvalue for="2" value="[(333820, 333840), (341080, 341260), (341280, 341400)]" />
          <attvalue for="3" value="320" />
        </attvalues>
      </edge>
      <edge id="312" source="1391" target="1109">
        <attvalues>
          <attvalue for="1" value="1" />
          <attvalue for="2" value="[(339780, 339800)]" />
          <attvalue for="3" value="20" />
        </attvalues>
      </edge>
      <edge id="313" source="1525" target="1535">
        <attvalues>
          <attvalue for="1" value="2" />
          <attvalue for="2" value="[(329540, 329560), (329600, 329620)]" />
          <attvalue for="3" value="40" />
        </attvalues>
      </edge>
      <edge id="314" source="1142" target="1109">
        <attvalues>
          <attvalue for="1" value="2" />
          <attvalue for="2" value="[(346840, 346860), (347160, 347180)]" />
          <attvalue for="3" value="40" />
        </attvalues>
      </edge>
      <edge id="315" source="1769" target="1109">
        <attvalues>
          <attvalue for="1" value="4" />
          <attvalue for="2" value="[(336940, 336960), (337080, 337100), (337160, 337180), (337320, 337340)]" />
          <attvalue for="3" value="80" />
        </attvalues>
      </edge>
      <edge id="316" source="1784" target="1658">
        <attvalues>
          <attvalue for="1" value="1" />
          <attvalue for="2" value="[(338960, 339020)]" />
          <attvalue for="3" value="60" />
        </attvalues>
      </edge>
      <edge id="317" source="1784" target="1660">
        <attvalues>
          <attvalue for="1" value="3" />
          <attvalue for="2" value="[(336660, 336760), (336860, 336920), (336980, 337000)]" />
          <attvalue for="3" value="180" />
        </attvalues>
      </edge>
      <edge id="318" source="1401" target="1658">
        <attvalues>
          <attvalue for="1" value="1" />
          <attvalue for="2" value="[(326720, 326800)]" />
          <attvalue for="3" value="80" />
        </attvalues>
      </edge>
      <edge id="319" source="1401" target="1660">
        <attvalues>
          <attvalue for="1" value="9" />
          <attvalue for="2" value="[(337860, 337920), (337940, 337960), (337980, 338080), (338120, 338140), (338160, 338180), (338200, 338220), (338260, 338280), (338320, 338360), (338380, 338460)]" />
          <attvalue for="3" value="380" />
        </attvalues>
      </edge>
      <edge id="320" source="1658" target="1109">
        <attvalues>
          <attvalue for="1" value="8" />
          <attvalue for="2" value="[(324180, 324220), (328540, 328560), (329060, 329080), (336080, 336100), (337560, 337580), (344060, 344080), (344260, 344280), (344320, 344380)]" />
          <attvalue for="3" value="220" />
        </attvalues>
      </edge>
      <edge id="321" source="1658" target="1535">
        <attvalues>
          <attvalue for="1" value="1" />
          <attvalue for="2" value="[(329560, 329580)]" />
          <attvalue for="3" value="20" />
        </attvalues>
      </edge>
      <edge id="322" source="1658" target="1149">
        <attvalues>
          <attvalue for="1" value="10" />
          <attvalue for="2" value="[(332580, 332600), (332720, 332740), (332760, 332800), (332820, 332840), (334460, 334480), (343680, 343700), (344360, 344400), (344540, 344560), (344760, 344780), (345240, 345280)]" />
          <attvalue for="3" value="260" />
        </attvalues>
      </edge>
      <edge id="323" source="1535" target="1109">
        <attvalues>
          <attvalue for="1" value="1" />
          <attvalue for="2" value="[(329600, 329620)]" />
          <attvalue for="3" value="20" />
        </attvalues>
      </edge>
      <edge id="324" source="1660" target="1149">
        <attvalues>
          <attvalue for="1" value="4" />
          <attvalue for="2" value="[(331760, 331780), (331840, 331880), (343780, 343800), (344880, 344920)]" />
          <attvalue for="3" value="120" />
        </attvalues>
      </edge>
      <edge id="325" source="1149" target="1109">
        <attvalues>
          <attvalue for="1" value="11" />
          <attvalue for="2" value="[(331600, 331640), (338280, 338300), (338560, 338580), (338620, 338640), (340140, 340160), (344300, 344380), (344620, 344660), (344960, 345020), (345040, 345080), (345200, 345260), (345800, 345820)]" />
          <attvalue for="3" value="420" />
        </attvalues>
      </edge>
    </edges>
  </graph>
</gexf>
